# Supplementary material for: SARS-CoV-2 epitope-specific CD4+ memory T cell responses across COVID-19 disease severity and antibody durability
Source: Sci Immunol. 2022 Apr 21:eabl9464. doi: 10.1126/sciimmunol.abl9464 (PMC9097883; doi:10.1126/sciimmunol.abl9464)
Supplement: Supplementary file 2 — Table S3 [file sciimmunol.abl9464_table_s3.xlsx]

## Sheet: Combined raw data
	MassCPR ID	Age	Gender	DRB1_A1	DRB1_A2	Hospital admission?	Days post symptom onset	Total live CD4+ (bound + unbound)	Total (4) tetramer+ per million CD4+	%CXCR5+	CXCR5+ Total tetramer+ per million CD4+	%PD1+ CXCR5+	PD1+ CXCR5+ Total tetramer+ per million CD4+	%CXCR3+ CCR4-	CXCR3+ CCR4- Total tetramer+ per million CD4+	%CCR4+ CXCR3-	CCR4+ CXCR3- Total tetramer+ per million CD4+	DR7:S310+ per million CD4+	%CXCR5+	CXCR5+ DR7:S310+ per million CD4+	%CXCR3+ CCR4-	CXCR3+ CCR4- DR7:S310+ per million CD4+	%CXCR3- CCR4+	CXCR3- CCR4+ DR7:S310+ per million CD4+	DR7:N329+ per million CD4+	%CXCR5+	CXCR5+ DR7:N329+ per million CD4+	%CXCR3+ CCR4-	CXCR3+ CCR4- DR7:N329+ per million CD4+	%CXCR3- CCR4+	CXCR3- CCR4+ DR7:N329+ per million CD4+	DR7:N305+ per million CD4+	%CXCR5+	CXCR5+ DR7:N305+ per million CD4+	%CXCR3+ CCR4-	CXCR3+ CCR4- DR7:N305+ per million CD4+	%CXCR3- CCR4+	CXCR3- CCR4+ DR7:N305+ per million CD4+	DR7:S166+ per million CD4+	%CXCR5+	CXCR5+ DR7:S166+ per million CD4+	%CXCR3+ CCR4-	CXCR3+ CCR4- DR7:S166+ per million CD4+	%CXCR3- CCR4+	CXCR3- CCR4+ DR7:S166+ per million CD4+	Combined DR7:Spike+ per million CD4+	Combined DR7:Nucleocapsid+ per million CD4+	Bulk CD4+ %CD45RO+	Bulk CD4+ %CXCR5+
	1	56	Male	07:01:00	16:02:00	Y	42	128890	710.95	0.0469	33.3435	0.0469	33.3435	0.156	110.908	0.188	133.659	24.1	0	0	0.5	12.05	0	0	313.3	0	0	0.154	48.2482	0.231	72.3723	349.45	0.103	35.9933	0.103	35.9933	0.207	72.3361	24.1	0	0	0.5	12.05	0	0	48.2	662.75	0.66	0.132
	1	56	Male	07:01	16:02	Y	253	615889	159.728	0.0606	9.67949	0	0	0.121	19.327	0.394	62.9327	19.3609	0	0	0.25	4.84023	0.25	4.84023	53.2425	0	0	0	0	0.455	24.2253	82.2839	0.118	9.7095	0.176	14.482	0.412	33.901	4.84023	0	0	0	0	0	0	24.2011	135.526	0.691	0.124
	2	58	Female	04:05	07:01	Y	58	222069	558.471	0.0417	23.2883	0.0208	11.6162	0.0625	34.9045	0.5	279.236	69.8089	0.167	11.6581	0.167	11.6581	0.5	34.9045	197.792	0	0	0.0588	11.6302	0.294	58.1508	255.966	0.0455	11.6465	0.0455	11.6465	0.545	139.501	34.9045	0	0	0	0	1	34.9045	104.713	453.758	0.547	0.0485
	3	81	Male	04:05	07:01	Y	19	17394.9	688.65	0	0	0	0	0.2	137.73	0.2	137.73	413.19	0	0	0.333	137.592	0.333	137.592	137.73	0	0	0	0	0	0	137.73	0	0	0	0	0	0	0	0	0	0	0	0	0	413.19	275.46		0.0306
	3	81	Male	04:05	07:01	Y	34
	3	81	Male	04:05	07:01	Y	48
	4	64	Female	04:01:00	07:01:00	Y	147	746864	61.3005	0.0714	4.37686	0.0714	4.37686	0	0	0.143	8.76597	9.67903	0.333	3.22312		0		0	41.9424	0	0		0		0	9.67903	0	0		0		0	0	0	0		0		0	9.67903	51.6215	0.978	0.0773
	4	64	Female	04:01	07:01	Y	55	2.61286e+06	29.7026	0.0427079	1.26853	0.0213539	0.634266	0	0	0.35842	10.646	0.840311	0	0	0	0	0	0	1.68062	0	0	0	0	0	0	25.501	0.0329685	0.840731	0	0	0.374076	9.53931	1.68062	0	0	0	0	0.5	0.840311	2.52093	27.1816	0.912785	0.112075
	4	64	Female	04:01	07:01	Y	252	887369	13.3327	0	0	0	0	0	0	0.4	5.33308	0	0	0	0	0	0	0	9.99952	0	0	0	0	0.667	6.66968	3.33317	0	0	0	0	0	0	0	0	0	0	0	0	0	0	13.3327	0.972	0.0964
	5	64	Male	01:01	07:01	Y	48	78460.3	396.958	0	0	0	0	0	0	0.231	91.6974	0	0	0	0	0	0	0	122.141	0	0	0	0	0	0	274.817	0	0	0	0	0.333	91.5142	0	0	0	0	0	0	0	0	396.958		0.0214
	6	43	Male	04:07:00	07:01:00	Y	30	92855.2	246.352	0	0	0	0	0	0	0.0562541	13.8583	23.4739	0	0	0	0	0	0	161.29	0	0	0	0	0.11839	19.0952	61.5881	0	0	0	0	0	0	0	0	0	0	0	0	0	23.4739	222.878	0.867339	0.00573188
	6	43	Male	04:07:00	07:01:00	Y	132	1.01207e+06	71.9013	0.0976	7.01757	0.0488	3.50878	0	0	0.171	12.2951	14.749	0	0	0	0	0.125	1.84362	33.1852	0.222	7.36712	0	0	0.167	5.54193	23.9671	0	0	0	0	0.231	5.5364	0	0	0	0	0	0	0	14.749	57.1523	0.815	0.0703
	6	43	Male	04:07	07:01	Y	254	1.19139e+06	40.0347	0.25	10.0087	0.0625	2.50217	0.125	5.00433	0.375	15.013	2.50217	1	2.50217	1	2.50217	0	0	15.013	0.333	4.99933	0	0	0.333	4.99933	20.0173	0	0	0.125	2.50217	0.375	7.5065	2.50217	1	2.50217	0	0	0	0	5.00433	35.0303	0.743	0.12
	7	43	Female	04:08	07:01	Y	25	22456	505.713	0	0	0	0	0	0	0	0	75.6782	0	0	0	0	0	0	278.678	0	0	0	0	0	0	151.356	0	0	0	0	0	0	0	0	0	0	0	0	0	75.6782	430.034	0.758	0.0043
	8	54	Male	07:01	11:01	Y	15	8180.04	0	0	0	0	0	0	0	0	0	0	0	0	0	0	0	0	0	0	0	0	0	0	0	0	0	0	0	0	0	0	0	0	0	0	0	0	0	0	0		0.0107
	9	27	Female	07:01	08:01	Y	58	199561	137.057	0	0	0	0	0	0	0.25	34.2643	45.6858	0	0	0	0	0.5	22.8429	45.6858	0	0	0	0	0	0	34.2643	0	0	0	0	0.333	11.41	11.4214	0	0	0	0	0	0	57.1072	79.9501		0.0149
	10	49	Male	07:01:00	07:01:00	N	74	59893.7	73.6471	0	0	0	0	0	0	0	0	0	0	0	0	0	0	0	36.8236	0	0	0	0	0	0	36.8236	0	0	0	0	0	0	0	0	0	0	0	0	0	0	73.6471	0.714	0.0601
	10	49	Male	07:01:00	07:01:00	N	172	140911	92.2655	0	0	0	0	0	0	0.125	11.5332	13.1808	0	0	0	0	0	0	52.7231	0	0	0	0	0.25	13.1808	13.1808	0	0	0	0	0	0	13.1808	0	0	0	0	0	0	26.3616	65.9039	0.546	0.0201
	10	49	Male	07:01	07:01	N	263	289285	544.613	0.0303	16.5018	0.0303	16.5018	0.182	99.1196	0.273	148.679	122.977	0	0	0.286	35.1715	0.286	35.1715	210.818	0	0	0.25	52.7045	0.333	70.2024	158.113	0.111	17.5506	0.111	17.5506	0.222	35.1012	52.7045	0	0	0	0	0	0	175.682	368.931	0.69	0.048
	11	35	Female	04:03	07:01	N	35	470480	118.429	0.15	17.7644	0.15	17.7644	0.2	23.6858	0.15	17.7644	0	0	0	0	0	0	0	76.979	0.231	17.7821	0.231	17.7821	0.0769	5.91969	35.5288	0	0	0.167	5.9333	0.333	11.8311	5.92146	0	0	0	0	0	0	5.92146	112.508	0.548	0.0293
	11	35	Female	04:03	07:01	N	126	330134	33.0213	0	0	0	0	0.2	6.60427	0	0	0	0	0	0	0	0	0	24.766	0	0	0	0	0	0	8.25533	0	0	1	8.25533	0	0	0	0	0	0	0	0	0	0	33.0213	0.61	0.0186
	11	35	Female	04:03	07:01	N	240	373617	85.5069	0.3	25.6521	0	0	0.2	17.1014	0.1	8.55069	17.1014	0.5	8.55069	0	0	0	0	51.3042	0	0	0.333	17.0843	0.167	8.5678	17.1014	1	17.1014	0	0	0	0	0	0	0	0	0	0	0	17.1014	68.4056	0.66	0.0222
	12	26	Female	04:05	07:01	N	22	129396	452.273	0.13	58.7955	0.087	39.3477	0.13	58.7955	0.261	118.043	20.5579	0	0	0	0	1	20.5579	349.484	0.118	41.2391	0.176	61.5091	0.176	61.5091	61.6736	0	0	0	0	0.333	20.5373	20.5579	0	0	0	0	1	20.5579	41.1157	411.157	0.837	0.0865
	12	26	Female	04:05	07:01	N	226	226817	405.609	0.32	129.795	0.04	16.2244	0.08	32.4487	0.2	81.1218	33.8007	1	33.8007	0	0	0	0	304.207	0.111	33.7669	0.111	33.7669	0.167	50.8025	50.7011	0.667	33.8176	0	0	0.333	16.8835	16.9004	1	16.9004	0	0	1	16.9004	50.7011	354.908	0.902	0.0477
	13	65	Female	07:01	13:02	N	62	195020	28.3475	0	0	0	0	0	0	0	0	0	0	0	0	0	0	0	28.3475	0	0	0	0	0	0	0	0	0	0	0	0	0	0	0	0	0	0	0	0	0	28.3475	0.732	0.0039
	13	65	Female	07:01	13:02	N	165	268326	0	0	0	0	0	0	0	0	0	0	0	0	0	0	0	0	0	0	0	0	0	0	0	0	0	0	0	0	0	0	0	0	0	0	0	0	0	0	0	0.737	0.0059
	13	65	Female	07:01	13:02	N	263	147086	0	0	0	0	0	0	0	0	0	0	0	0	0	0	0	0	0	0	0	0	0	0	0	0	0	0	0	0	0	0	0	0	0	0	0	0	0	0	0	0.886	0.0039
	14	54	Female	07:01:00	14:01:00	N	101	1.06957e+06	993.875	0.0168	16.6971	0.0137	13.6161	0.212	210.702	0.312	310.089	102.976	0	0	0.167	17.197	0.409	42.1172	390.061	0.024	9.36146	0.248	96.7351	0.26	101.416	468.073	0.0133	6.22537	0.177	82.8489	0.35	163.826	32.7651	0.0476	1.55962	0.238	7.7981	0.19	6.22537	135.741	858.134	0.648	0.0274
	14	54	Female	07:01	14:01	N	130	2.26373e+06	313.416	0.0377	11.8158	0.0126	3.94904	0.13	40.7441	0.339	106.248	59.2593	0	0	0.133	7.88149	0.4	23.7037	92.1812	0.0714	6.58174	0.0714	6.58174	0.286	26.3638	155.391	0.0339	5.26776	0.169	26.2611	0.347	53.9207	6.58437	0	0	0	0	0.4	2.63375	65.8437	247.572	0.623	0.0382
	15	24	Female	07:01:00	15:01:00	N	31	1.13737e+06	257.388	0.0825	21.2345	0.0515	13.2555	0.423	108.875	0.149	38.3508	9.58359	0	0	0.429	4.11136	0.286	2.74091	231.375	0.0769	17.7928	0.426	98.5658	0.124	28.6905	16.429	0.25	4.10725	0.25	4.10725	0.333	5.47086	0	0	0	0	0	0	0	9.58359	247.804	0.81	0.0306
	15	24	Female	07:01:00	15:01:00	N	127	1.17e+06	110.795	0.0375	4.1548	0	0	0.262	29.0282	0.162	17.9488	2.87779	0	0	0	0	0	0	100.723	0.0429	4.321	0.271	27.2958	0.129	12.9932	7.19447	0	0	0.2	1.43889	0.4	2.87779	0	0	0	0	0	0	0	2.87779	107.917	0.849	0.0105
	16	53	Male	04:05:00	07:01:00	N	85	361098	68.4729	0.214	14.6532	0.214	14.6532	0.0714	4.88896	0.0714	4.88896	31.124	0.6	18.6744		0		0	31.124	0	0		0		0	6.22481	0	0		0		0	0	0	0		0		0	31.124	37.3488	0.93	0.043
	16	53	Male	04:05	07:01	N	22	869691	87.7257	0	0	0	0	0.143	12.5448	0.321	28.16	12.5322	0	0	0	0	0.5	6.26612	59.5282	0	0	0.211	12.5604	0.316	18.8109	15.6653	0	0	0	0	0.2	3.13306	0	0	0	0	0	0	0	12.5322	75.1935	0.883	0.011
	16	53	Male	04:05	07:01	N	212	757610	3.59657	0	0	0	0	0	0	0	0	0	0	0	0	0	0	0	0	0	0	0	0	0	0	3.59657	0	0	0	0	0	0	0	0	0	0	0	0	0	0	3.59657	0.892	0.0055
	17	25	Female	01:02	07:01	N	51	683458	15.6051	0	0	0	0	0	0	0.333	5.19649	10.4034	0	0	0	0	0.5	5.20169	5.20169	0	0	0	0	0	0	0	0	0	0	0	0	0	0	0	0	0	0	0	0	10.4034	5.20169	0.5	0.0152
	17	25	Female	01:02	07:01	N	120	1.04501e+06	10.2061	0.25	2.55152	0	0	0.5	5.10304	0.25	2.55152	0	0	0	0	0	0	0	6.80406	0	0	0.5	3.40203	0.5	3.40203	3.40203	0	0	0	0	0	0	0	0	0	0	0	0	0	0	10.2061	0.506	0.0179
	17	25	Female	01:02	07:01	N	170	1.34166e+06	13.249	0	0	0	0	0.2	2.6498	0.2	2.6498	0	0	0	0	0	0	0	5.29959	0	0	0.5	2.6498	0	0	5.29959	0	0	0	0	0.5	2.6498	2.6498	0	0	0	0	0	0	2.6498	10.5992	0.485	0.0157
	18	30	Female	04:01	07:01	N	53	815850	179.616	0.0635	11.4056	0.0635	11.4056	0.143	25.685	0.413	74.1812	37.6613	0	0	0.154	5.79985	0.615	23.1617	69.5286	0.0833	5.79173	0.167	11.6113	0.167	11.6113	63.7346	0.0909	5.79347	0.136	8.6679	0.591	37.6671	8.69108	0	0	0	0	0.333	2.89413	46.3524	133.263	0.699	0.0597
	18	30	Female	04:01	07:01	N	109	977960	200.595	0.0361	7.24147	0	0	0.108	21.6642	0.47	94.2796	21.7512	0	0	0.111	2.41439	0.778	16.9225	111.173	0.0217	2.41245	0.087	9.67205	0.37	41.134	67.6705	0.0714	4.83168	0.143	9.67689	0.571	38.6399	0	0	0	0	0	0	0	21.7512	178.844	0.736	0.0458
	18	30	Female	04:01	07:01	N	186	537822	206.548	0	0	0	0	0.0408	8.42717	0.429	88.6093	26.3679	0	0	0.167	4.40344	0.667	17.5874	96.6822	0	0	0	0	0.227	21.9469	74.709	0	0	0	0	0.647	48.3367	8.78929	0	0	0	0	0.5	4.39465	35.1572	171.391	0.748	0.038
	19	66	Female	03:01	07:01	N	50	473174	39.8327	0	0	0	0	0.2	7.96653	0.2	7.96653	27.8829	0	0	0.286	7.9745	0.286	7.9745	3.98327	0	0	0	0	0	0	7.96653	0	0	0	0	0	0	0	0	0	0	0	0	0	27.8829	11.9498	0.657	0.0517
	19	66	Female	03:01	07:01	N	161	1.33329e+06	38.1679	0.0714	2.72519	0.0357	1.36259	0.321	12.2519	0.286	10.916	16.9635	0.0833	1.41306	0.417	7.07379	0.25	4.24088	9.89539	0	0	0.286	2.83008	0.429	4.24512	7.06813	0.2	1.41363	0.4	2.82725	0	0	4.24088	0	0	0	0	0.667	2.82867	21.2044	16.9635	0.644	0.0455
	19	66	Female	03:01	07:01	N	276	1.72205e+06	42.6853	0.0952	4.06364	0	0	0.357	15.2386	0.119	5.07955	21.8899	0.05	1.09449	0.4	8.75596	0.2	4.37798	6.56697	0	0	0.167	1.09668	0	0	13.1339	0.25	3.28348	0.333	4.3736	0	0	1.09449	0	0	1	1.09449	0	0	22.9844	19.7009	0.641	0.0717
	20	35	Female	01:01:00	07:01:00	N	48	186839	347.249	0.107	37.1556	0.0357	12.3968	0.143	49.6566	0.357	123.968	12.4017	0	0	0	0	0	0	173.624	0.0714	12.3968	0.214	37.1556	0.286	49.6566	148.821	0.167	24.8531	0.0833	12.3968	0.5	74.4104	12.4017	0	0	0	0	0	0	24.8035	322.445	0.675	0.0736
	20	35	Female	01:01:00	07:01:00	N	168	938941	269.513	0.0706	19.0276	0	0	0.129	34.7672	0.324	87.3223	3.20849	0	0	0	0	0.5	1.60424	165.237	0.0485	8.014	0.136	22.4723	0.252	41.6398	94.6504	0.119	11.2634	0.0847	8.01689	0.458	43.3499	6.41698	0	0	0.5	3.20849	0.25	1.60424	9.62547	259.888	0.783	0.069
	20	35	Female	01:01	07:01	N	271	543936	37.3953	0.125	4.67441	0	0	0.125	4.67441	0.25	9.34881	0	0	0	0	0	0	0	18.6976	0	0	0.25	4.67441	0.25	4.67441	18.6976	0.25	4.67441	0	0	0.25	4.67441	0	0	0	0	0	0	0	0	37.3953	0.454	0.0497
	21	55	Female	07:01	15:02	N	42	703389	63.8894	0.348	22.2335	0.304	19.4224	0.391	24.9807	0.174	11.1167	5.32411	0.5	2.66206	0.5	2.66206	0	0	34.6067	0.308	10.6589	0.462	15.9883	0.0769	2.66126	21.2965	0.5	10.6482	0.25	5.32411	0.375	7.98617	2.66206	0	0	0	0	0	0	7.98617	55.9032		0.0989
	21	55	Female	07:01	15:02	N	127	1.29956e+06	63.397	0.304	19.2727	0.152	9.63634	0.37	23.4569	0.196	12.4258	1.44084	1	1.44084	0	0	0	0	51.8702	0.278	14.4199	0.361	18.7252	0.194	10.0628	10.0859	0.429	4.32684	0.286	2.88456	0.286	2.88456	0	0	0	0	0	0	0	1.44084	61.9561		0.0617
	21	55	Female	07:01	15:02	N	266	2.03439e+06	27.6122	0.467	12.8949	0.2	5.52243	0.6	16.5673	0.0667	1.84173	0	0	0	0	0	0	0	23.0101	0.48	11.0449	0.56	12.8857	0.08	1.84081	4.60203	0.4	1.84081	0.8	3.68162	0	0	0	0	0	0	0	0	0	0	27.6122		0.0831
	22	31	Female	04:01	07:01	N	13	37087.4	432	0.222	95.9041	0.222	95.9041	0.667	288.144	0	0	0	0	0	0	0	0	0	432	0.25	108	0.625	270	0	0	0	0	0	0	0	0	0	0	0	0	0	0	0	0	0	432		0.0177
	22	31	Female	04:01	07:01	N	224	1.29203e+06	145.706	0.156	22.7301	0.0208	3.03068	0.521	75.9127	0.0417	6.07593	1.55006	1	1.55006	1	1.55006	0	0	122.455	0.101	12.3679	0.532	65.146	0.038	4.65328	21.7009	0.429	9.30967	0.429	9.30967	0.0714	1.54944	0	0	0	0	0	0	0	1.55006	144.156		0.0778
	23	46	Female	07:01	13:02	N	60	793333	0	0	0	0	0	0	0	0	0	0	0	0	0	0	0	0	0	0	0	0	0	0	0	0	0	0	0	0	0	0	0	0	0	0	0	0	0	0	0		0.011
	23	46	Female	07:01	13:02	N	123	443640	5.46081	0	0	0	0	1	5.46081	0	0	0	0	0	0	0	0	0	5.46081	0	0	1	5.46081	0	0	0	0	0	0	0	0	0	0	0	0	0	0	0	0	0	5.46081		0.0076
	23	46	Female	07:01	13:02	N	183	729010	0	0	0	0	0	0	0	0	0	0	0	0	0	0	0	0	0	0	0	0	0	0	0	0	0	0	0	0	0	0	0	0	0	0	0	0	0	0	0		0.011
	24	61	Female	07:01	15:01	N	181	403773	51.1917	0	0	0	0	0.222	11.3645	0.222	11.3645	0	0	0	0	0	0	0	25.5958	0	0	0.25	6.39896	0.25	6.39896	19.1969	0	0	0	0	0	0	6.39896	0	0	1	6.39896	0	0	6.39896	44.7927		0.0344
	25	33	Female	07:01	11:01	N	77	968281	43.5105	0.12	5.22126	0	0	0.28	12.1829	0.2	8.70209	3.62587	0.5	1.81294	0	0	0	0	30.8199	0.0588	1.81221	0.412	12.6978	0.176	5.4243	9.06468	0.2	1.81294	0	0	0.2	1.81294	0	0	0	0	0	0	0	3.62587	39.8846		0.0466
	26	51	Female	07:01	07:01	N	105	643842	250.258	0	0	0	0	0.013	3.25336	0.104	26.0269	56.7252	0	0	0.0588	3.33544	0.176	9.98364	93.4298	0	0	0	0	0	0	83.4195	0	0	0	0	0.2	16.6839	16.6839	0	0	0	0	0	0	73.4091	176.849		0.0021
	26	51	Female	07:01	07:01	N	150	677296	218.865	0	0	0	0	0.0286	6.25955	0.143	31.2978	50.7514	0	0	0.0625	3.17196	0.25	12.6879	101.503	0	0	0	0	0.0938	9.52096	53.9234	0	0	0.0588	3.17069	0	0	12.6879	0	0	0	0	0.75	9.51589	63.4393	155.426		0.0021
	26	51	Female	07:01	07:01	N	266	199368	140.086	0	0	0	0	0.167	23.3944	0.167	23.3944	43.1034	0	0	0.5	21.5517	0.25	10.7759	21.5517	0	0	0	0	0	0	64.6552	0	0	0	0	0.167	10.7974	10.7759	0	0	0	0	0	0	53.8793	86.2069		0.0024
	27	28	Male	07:01:00	14:54:00	N	98	745162	107.766	0.372	40.0889	0.14	15.0872	0.256	27.5881	0.093	10.0222	13.1422	0.6	7.88531		0		0	78.8531	0.3	23.6559		0		0	13.1422	0.8	10.5137		0		0	2.62844	0	0		0		0	15.7706	91.9952	0.773	0.0546
	27	28	Male	07:01	14:54	N	245	398253	28.1699	0.625892	17.6313	0.208422	5.87122	0.187054	5.26929	0	0	0	0	0	0	0	0	0	23.7621	0.556496	13.2235	0.221752	5.26929	0	0	4.40783	0	0	0	0	0	0	0	0	0	0	0	0	0	0	28.1699	0.875	0.031568
	28	39	Female	07:01	10:01	N	50	4556.06	0	0	0	0	0	0	0	0	0	0	0	0	0	0	0	0	0	0	0	0	0	0	0	0	0	0	0	0	0	0	0	0	0	0	0	0	0	0	0		0.0108
	28	39	Female	07:01	10:01	N	260	1.16806e+06	28.287	0.0625	1.76794	0	0	0.125	3.53588	0	0	0	0	0	0	0	0	0	18.1845	0.111	2.01848	0.222	4.03696	0	0	8.082	0	0	0.25	2.0205	0	0	2.0205	0	0	0	0	0	0	2.0205	26.2665		0.0061
	29	60	Female	01:01:00	07:01:00	N	80	165504	150.126	0.25	37.5315	0	0	0.333	49.992	0.0833	12.5055	30.0252	0	0		0		0	105.088	0.143	15.0276		0		0	15.0126	1	15.0126		0		0	0	0	0		0		0	30.0252	120.101	0.953	0.0599
	29	60	Female	01:01	07:01	N	244	1.97046e+06	64.994	0.119	7.73429	0.0896	5.82347	0.254	16.5085	0.194	12.6088	8.25321	0	0	0.25	2.0633	0.125	1.03165	48.4876	0.128	6.20642	0.234	11.3461	0.17	8.2429	6.18991	0.167	1.03371	0.5	3.09495	0.167	1.03371	2.0633	0	0	0	0	0	0	10.3165	54.6775		0.0628
	30	58	Female	01:01:00	07:01:00	N	68	1.67784e+06	78.109	0.0341	2.66352	0.0114	0.890442	0.0909	7.10011	0.261	20.3864	5.93233	0	0	0.167	0.990699	0.333	1.97546	60.312	0.0164	0.989117	0.0984	5.9347	0.213	12.8465	10.8759	0.0909	0.988622	0	0	0.455	4.94855	0.988721	0	0	0	0	1	0.988721	6.92105	71.1879	0.665	0.0119
	30	58	Female	01:01:00	07:01:00	N	138	2.64022e+06	79.9942	0.0078	0.623955	0	0	0.24	19.1986	0.248	19.8386	8.81292	0.0769	0.677714	0.231	2.03578	0.154	1.35719	65.7579	0	0	0.247	16.2422	0.227	14.9271	4.74542	0	0	0.286	1.35719	0.286	1.35719	0.677917	0	0	0	0	1	0.677917	9.49084	70.5034	0.74	0.028
	30	58	Female	01:01	07:01	N	172	3.75614e+06	68.7327	0	0	0	0	0.0538	3.69782	0.192	13.1967	3.24721	0	0	0.167	0.542285	0	0	54.1202	0	0	0.03	1.62361	0.19	10.2828	10.2828	0	0	0.0526	0.540878	0.263	2.70439	1.0824	0	0	1	1.0824	0	0	4.32962	64.4031		0.0339
	31	27	Female	07:01	07:01	N	25	1.55399e+06	737.264	0.284	209.383	0.276	203.485	0.38	280.16	0.131	96.5816	59.0336	0.333	19.6582	0.178	10.508	0.178	10.508	464.397	0.251	116.564	0.435	202.013	0.121	56.1921	188.907	0.375	70.8403	0.319	60.2615	0.146	27.5805	24.9253	0.263	6.55535	0.421	10.4935	0.0526	1.31107	83.9589	653.305		0.121
	31	27	Female	07:01	07:01	N	215	1.61269e+06	159.278	0.3	47.7834	0.0769	12.2485	0.477	75.9756	0.0923	14.7014	15.1693	0.25	3.79233	0.417	6.32561	0.0833	1.26361	103.657	0.232	24.0485	0.463	47.9932	0.0854	8.85232	35.3951	0.536	18.9718	0.607	21.4848	0.0357	1.26361	5.05644	0.5	2.52822	0.5	2.52822	0.25	1.26411	20.2258	139.052		0.0797
	32	32	Female	07:01:00	11:01:00	N	217	445385	51.0967	0	0	0	0	0.625	31.9354	0	0	0	0	0	0	0	0	0	36.4976	0	0	0.8	29.1981	0	0	14.5991	0	0	0.25	3.64976	0	0	0	0	0	0	0	0	0	0	51.0967	0.857	0.0748
	32	32	Female	07:01	11:01	N	32	1.00486e+06	75.0599	0.138	10.3583	0.103	7.73117	0.345	25.8957	0.069	5.17913	5.17654	0	0	0.5	2.58827	0	0	36.2358	0.143	5.18172	0.286	10.3634	0.143	5.18172	31.0593	0.167	5.1869	0.333	10.3427	0	0	2.58827	0	0	1	2.58827	0	0	7.76481	67.295		0.0613
	33	59	Female	07:01	15:01	N	39	701095	1224.2	0.009	11.0178	0.009	11.0178	0.0988	120.951	0.398	487.23	181.775	0	0	0.0816	14.8328	0.388	70.5286	471.13	0	0	0.0787	37.078	0.323	152.175	452.582	0.0082	3.71117	0.041	18.5559	0.557	252.088	118.71	0.0625	7.41937	0.438	51.995	0.156	18.5188	300.485	923.712		0.067
	34	62	Female	07:01:00	07:01:00	N	77	411007	4.10485	0	0	0	0	0	0	0.5	2.05243	0	0	0	0	0	0	0	4.10485	0	0	0	0	0	0	0	0	0	0	0	0	0	0	0	0	0	0	0	0	0	4.10485	0.697	0.0694
	34	62	Female	07:01:00	07:01:00	N	111	375399	26.4233	0	0	0	0	0	0	0.25	6.60583	6.60583	0	0	0	0	1	6.60583	19.8175	0	0	0	0	0	0	0	0	0	0	0	0	0	0	0	0	0	0	0	0	6.60583	19.8175	0.779	0.0331
	34	62	Female	07:01:00	07:01:00	N	175	1.00021e+06	13.499	0	0	0	0	0.182	2.45682	0.182	2.45682	3.37475	0	0	0	0	0.5	1.68738	8.43689	0	0	0.4	3.37475	0	0	1.68738	0	0	0	0	0	0	0	0	0	0	0	0	0	3.37475	10.1243	0.534	0.0572
	35	57	Female	07:01:00	11:04:00	N	34	1.0299e+06	182.296	0.0325	5.92462	0.0163	2.97142	0.211	38.4644	0.244	44.4802	25.0866	0.0667	1.67328	0.133	3.33652	0.533	13.3712	100.346	0.05	5.01732	0.3	30.1039	0.133	13.3461	56.863	0	0	0.147	8.35885	0.294	16.7177	0	0	0	0	0	0	0	25.0866	157.209	0.821	0.0344
	35	57	Female	07:01:00	11:04:00	N	97	734682	65.5801	0.0312	2.0461	0	0	0.0938	6.15141	0.188	12.3291	13.116	0	0	0	0	0	0	28.8552	0.0909	2.62294	0.182	5.25165	0.273	7.87748	23.6088	0	0	0.111	2.62058	0.222	5.24116	0	0	0	0	0	0	0	13.116	52.4641	0.807	0.0245
	35	57	Female	07:01	11:04	N	130	3.63815e+06	62.9095	0.0769	4.83774	0.0549	3.45373	0.11	6.92005	0.187	11.7641	3.5744	0.2	0.714881	0.4	1.42976	0	0	35.744	0.08	2.85952	0.08	2.85952	0.2	7.14881	22.8762	0	0	0.125	2.85952	0.188	4.30072	0.714881	0	0	0	0	1	0.714881	4.28929	58.6202		0.0695
	36	31	Male	07:01:00	14:24:00	N	118	219883	38.6387	0.143	5.52533	0.143	5.52533	0	0	0	0	9.65966	0	0		0		0	28.979	0	0		0		0	0	0	0		0		0	0	0	0		0		0	9.65966	28.979	0.834	0.0247
	36	31	Male	07:01	14:24	N	216	203229	23.5774	0	0	0	0	0	0	0	0	0	0	0	0	0	0	0	23.5774	0	0	0	0	0	0	0	0	0	0	0	0	0	0	0	0	0	0	0	0	0	23.5774		0.0479
	37	56	Female	04:01:00	07:01:00	N	97	780609	118.839	0	0	0	0	0	0	0.354	42.0688	11.318	0	0	0	0	0.25	2.82949	73.5667	0	0	0	0	0.385	28.3232	31.1244	0	0	0	0	0.364	11.3293	2.82949	0	0	0	0	1	2.82949	14.1474	104.691	0.963	0.0146
	37	56	Female	04:01:00	07:01:00	N	210	624151	106.163	0.0588	6.24238	0.0588	6.24238	0.0294	3.12119	0.147	15.606	7.07753	0	0	0.5	3.53876	0	0	67.2365	0.0526	3.53664	0	0	0.211	14.1869	28.3101	0	0	0	0	0.125	3.53876	3.53876	0	0	0	0	0	0	10.6163	95.5466	0.963	0.0267
	38	31	Female	07:01:00	14:07:00	N	22	21411	89.5653	0	0	0	0	0	0	0	0	89.5653	0	0	0	0	0	0	0	0	0	0	0	0	0	0	0	0	0	0	0	0	0	0	0	0	0	0	0	89.5653	0	0.934	0.0021
	38	31	Female	07:01:00	14:07:00	N	154	840669	125.463	0.0169	2.12032	0	0	0.0169	2.12032	0.186	23.3361	9.12457	0	0	0	0	0.25	2.28114	79.84	0	0	0.0286	2.28342	0.171	13.6526	20.5303	0	0	0	0	0.222	4.55772	15.968	0.143	2.28342	0	0	0.143	2.28342	25.0926	100.37	0.883	0.0081
	39	37	Female	03:01:00	07:01:00	N	34	622161	28.442	0.0625	1.77763	0.0625	1.77763	0.0625	1.77763	0	0	14.221	0	0	0	0	0	0	8.5326	0	0	0	0	0	0	0	0	0	0	0	0	0	5.6884	0	0	0	0	0	0	19.9094	8.5326	0.811	0.0126
	39	37	Female	03:01:00	07:01:00	N	333
	40	48	Female	03:01:00	07:01:00	N	116	717380	31.8386	0	0	0	0	0.133	4.23454	0	0	7.95966	0	0	0.667	5.30909	0	0	21.2258	0	0	0	0	0	0	2.65322	0	0	0	0	0	0	0	0	0	0	0	0	0	7.95966	23.879	0.784	0.0023
	40	48	Female	03:01:00	07:01:00	N	299	120986	47.1963	0	0	0	0	0	0	0	0	31.4642	0	0	0	0	0	0	0	0	0	0	0	0	0	15.7321	0	0	0	0	0	0	0	0	0	0	0	0	0	31.4642	15.7321	0.837	0.0012
																																								1st draw							2nd draw
	BWH ID	Age	gender	DRB1_A1	DRB1_A2	Hospital admission?	Days post symptom onset	Total (4) tetramer+ per million CD4+	%CXCR5+	CXCR5+ Total tetramer+ per million CD4+	%PD1+ CXCR5+	PD1+ CXCR5+ Total tetramer+ per million CD4+	%CXCR3+ CCR4-	CXCR3+ CCR4- Total tetramer+ per million CD4+	%CCR4+ CXCR3-	CCR4+ CXCR3- Total tetramer+ per million CD4+	DR7:S310+ per million CD4+	%CXCR5+	CXCR5+ DR7:S310+ per million CD4+	DR7:N329+ per million CD4+	%CXCR5+	CXCR5+ DR7:N329+ per million CD4+	DR7:N305+ per million CD4+	%CXCR5+	CXCR5+ DR7:N305+ per million CD4+	DR7:S166+ per million CD4+	%CXCR5+	CXCR5+ DR7:S166+ per million CD4+	Bulk CD4+ %CD45RO+	Bulk CD4+ %CXCR5+	Bulk CD4+ %PD1+ CXCR5+	Bulk CD4+ %CXCR3+ CCR4-	Bulk CD4+ %CCR4+ CXCR3-	DR7:S310+ per million CD8+	DR7:N329+ per million CD8+	DR7:N305+ per million CD8+	DR7:S166+ per million CD8+	Combined DR7 tetramer+ per million CD8+	Total combined DR7 tetramer positive	draw_number	N_IgG_titer	S_IgG_titer	RBD_IgG_titer	N_IgG_unit	S_IgG_unit	RBD_IgG_unit	draw_number	N_IgG_titer	S_IgG_titer
	1	28	Female	04:01:00	07:01:00	N	158	86.9201	0.231	20.0785	0.135	11.7342	0.481	86.9201	0.0192	1.66887	3.69873	0	0	64.7278	0.286	18.5121	16.6443	0.111	1.84752	1.84936	0	0	0.754	0.0593	0.0189	0.248	0.313	2.45487	7.36461	0	0	9.81947	72.1119	1	200	400	100	3.09707	12.803	0.986212	2	200	100
	2	71	Female	07:01:00	13:02:00	N	183	71.7928	0.0909	6.52597	0.0909	6.52597	0.182	71.7928	0.182	13.0663	30.7683	0	0	30.7683	0	0	10.2561	0	0	0	0	0	0.997	0.0403	0.0263	0.115	0.383	2.38682	2.38682	0	0	4.77364	11.2679	1	400	400	400	7.60049	37.741	4.35891	2	800	400
	3	44	Female	07:01:00	15:02:00	N	158	144.712	0.0714	10.3324	0.0714	10.3324	0.357	144.712	0.0714	10.3324	0	0	0	96.4745	0	0	48.2372	0.25	12.0593	0	0	0	0.559	0.0247	0.0057	0.158	0.177	0	0	0	0	0	18.8296	1	800	400	200	19.3762	42.5957	4.33975	2	1600	400
	4	55	Female	01:02:00	07:01:00	N	192	120.251	0.0577	6.9385	0.0192	2.30883	0.231	120.251	0.0385	4.62968	5.01047	0.5	2.50524	85.1781	0.0588	5.00847	30.0628	0	0	0	0	0	0.935	0.0508	0.0196	0.19	0.456	0	4.11018	2.05509	0	6.16528	57.9504	1	200	100	100	3.98217	11.2127	2.63557	2	400	800
	5	40	Female	03:01:00	07:01:00	N	160	1336.83	0.0138	18.4482	0.0046	6.14941	0.239	1336.83	0.189	252.66	358.079	0.0061	2.18428	509.991	0.0085	4.33492	332.037	0.0131	4.34968	136.721	0.0317	4.33405	0.71	0.0467	0.0129	0.14	0.371	1.46298	1.46298	1.46298	0	4.38894	953.213	1	800	800	1600	18.7597	92.1979	11.2919	2	3200	6400
	6	23	Female	04:01:00	07:01:00	N	190	44.4667	0	0	0	0	1	44.4667	0	0	0	0	0	33.35	0	0	0	0	0	11.1167	0	0	0.678	0.0264	0.0121	0.209	0.304	0	0	5.78958	0	5.78958	6.39839	1	200	100	100	3.33635	29.9265	1.04729	2	200	100
	7	59	Male	07:01:00	15:02:00	N	211	89.5143	0.152	13.6062	0.0303	2.71228	0.455	89.5143	0.0303	2.71228	0	0	0	66.4139	0.087	5.77801	8.66268	0.333	2.88467	14.4378	0.4	5.77512	0.922	0.0301	0.0067	0.377	0.293	0	5.24279	0	0	5.24279	48.4093	1	400	400	200	7.64682	23.8271	3.54378	2	400	800
	8	61	Female	07:01:00	11:01:00	N	195	45.0276	0.0357	1.60748	0	0	0.5	45.0276	0	0	11.6738	0	0	20.0123	0	0	13.3415	0.25	3.33538	0	0	0	0.804	0.036	0.0027	0.376	0.217	0	6.98389	2.32796	0	9.31185	41.9689	1	800	100	<100	16.8881	4.68564	1.03651	2	800	100
	9	30	Male	01:01:00	07:01:00	N	162	75.3494	0	0	0	0	0.429	75.3494	0	0	0	0	0	25.1165	0	0	50.2329	0	0	0	0	0	0.875	0.0648	0.011	0.393	0.313	32.8261	0	0	0	32.8261	9.99869	1	800	200	100	16.2281	11.3815	1.33628	2	800	400
	10	35	Female	07:01:00	13:01:00	N	150	194.978	0.189	36.8508	0.0632	12.3226	0.674	194.978	0.0421	8.20855	14.8352	0.286	4.24288	146.233	0.13	19.0103	33.9091	0.5	16.9546	0	0	0	0.919	0.104	0.0232	0.54	0.186	2.7209	5.44179	8.16269	0	16.3254	143.772	1	100	<100	100	2.08408	8.90892	1.15254	2	400	200
	11	33	Female	01:02:00	07:01:00	N	176	380.169	0	0	0	0	0.571	380.169	0	0	76.0338	0	0	266.118	0	0	38.0169	0	0	0	0	0	0.908	0.0478	0.0089	0.354	0.195	0	0	19.4967	0	19.4967	28.6477	1	200	100	<100	3.14982	29.474	0.503161	2	100	100
	12	26	Female	03:01:00	07:01:00	N	177	30.9487	0	0	0	0	0.583	30.9487	0.0833	2.57803	3.86859	0	0	15.4744	0	0	11.6058	0	0	0	0	0	0.738	0.0391	0.0057	0.218	0.388	0	0	0	0	0	13.1388	1	<100	100	<100	0.384306	30.313	0.876954	2	<100	100
	13	48	Male	03:01:00	07:01:00	N	155	268.385	0	0	0	0	0.882	268.385	0	0	0	0	0	268.385	0	0	0	0	0	0	0	0	0.935	0.0551	0.0174	0.311	0.354	0	0	0	0	0	24.3379	1	100	200	100	3.13458	47.2208	1.34355	2	400	800
	14	37	Female	07:01:00	07:01:00	N	176	136.467	0.3	40.9402	0.0667	9.10238	0.733	136.467	0	0	14.1173	0.667	9.41625	79.9981	0.176	14.0797	42.352	0.444	18.8043	0	0	0	0.904	0.0709	0.0197	0.425	0.182	3.27865	0	0	0	3.27865	46.9927	1	100	800	800	4.09154	465.289	7.94911	2	200	200
	15	68	Male	07:01:00	07:01:00	N	170	372.093	0.114	42.4187	0.0341	12.6884	0.398	372.093	0.0795	29.5814	127.056	0.0714	9.07182	136.132	0.167	22.734	81.6791	0.0556	4.54136	27.2264	0.167	4.5468	0.757	0.0641	0.0058	0.454	0.0767	0	3.12461	7.81153	1.56231	12.4985	116.936	1	1600	3200	1600	46.3173	149.37	18.7614	2	1600	3200
	16	47	Male	07:01:00	14:54:00	N	177	97.0156	0.25	24.2539	0.125	12.1269	0.875	97.0156	0.125	12.1269	13.8594	0	0	27.7187	0.5	13.8594	41.5781	0.333	13.8455	13.8594	0	0	0.881	0.131	0.0034	0.371	0.15	0	0	17.9533	17.9533	35.9066	9.49771	1	1600	3200	100	24.6664	217.157	1.05324	2	1600	3200
	17	31.8		07:01:00	15:01:00	N	242	98.3259	0.0952	9.36062	0	0	0.857	98.3259	0	0	0	0	0	85.3883	0.0606	5.17453	12.9376	0.4	5.17505	0	0	0	0.691	0.0376	0.0035	0.359	0.0884	0	0	3.04338	0	3.04338	53.3399	1	300	300	100	7.83854	2.19473	1.29508	2	300	300
	18	57.6		03:01:00	07:01:00	N	225	148.389	0.12	17.8067	0.04	5.93556	0.6	148.389	0.04	5.93556	15.7861	0.2	3.15721	107.345	0.0588	6.3119	25.2577	0.375	9.47164	0	0	0	0.744	0.101	0.0095	0.477	0.127	0	5.2482	7.87231	0	13.1205	66.2539	1	900	900	300	25.5755	9.42626	3.33931	2	900	2700
	19	45	Male	07:01:00	15:02:00	N	238	55.2635	0	0	0	0	0	55.2635	0	0	27.6317	0	0	0	0	0	27.6317	0	0	0	0	0	0.596	0.0272	0.0012	0.206	0.145	0	0	0	0	0	2.9244	1	1600	3200	800	23.6981	154.298	20.5825	2	800	3200
	20	36	Female	03:01:00	07:01:00	N	192	13.1972	0	0	0	0	0.4	13.1972	0.133	1.75523	2.93272	0	0	7.33179	0	0	2.93272	0.5	1.46636	0	0	0	0.754	0.0422	0.0034	0.465	0.0912	0	0	1.17915	1.17915	2.3583	12.9826	1	<100	<100	<100	0.0414926	0.617671	0.472761	2	<100	<100
	21	39	Female	01:01:00	07:01:00	N	212	36.6895	0.286	10.4932	0.143	5.2466	0.714	36.6895	0.143	5.2466	20.9654	0.25	5.24136	10.4827	0.5	5.24136	5.24136	0	0	0	0	0	0.518	0.108	0.0036	0.293	0.0861	0	0	0	0	0	9.91419	1	1600	400	200	21.2297	18.3921	5.8115	2	1600	400
	Uninfected ID	Total (4) tetramer+ per million CD4+	DR7:S310+ per million CD4+	DR7:N329+ per million CD4+	DR7:N305+ per million CD4+	DR7:S166+ per million CD4+	DR7:S310+ per million CD8+	DR7:N329+ per million CD8+	DR7:N305+ per million CD8+	DR7:S166+ per million CD8+	Combined DR7 tetramer+ per million CD8+	Total combined DR7 tetramer positive	Total live CD4+ (bound + unbound)
	1	5.96582	3.57949	1.19316	1.19316	0	3.71265	0	0	0.371185	4.03335	13.7808	2.30996e+06
	2	8.49343	0	4.24672	0	4.24672	0	0	0	0	0	2.84964	335511
	3	7.62115	1.08874	4.35494	2.17747	0	0.867083	0	0.433542	0	1.30063	22.2707	2.92223e+06
	4	0	0	0	0	0	4.71614	0	0	0	4.71614	0	367291
	5	1.5175	0	0	2	0	0	0	0	0	0	3	2.1419e+06
	6	2.08092	0	0	2	0	0	0	0	0	0	3	1.6775e+06
	7	0	0	0	0	0	0	0	0	0	0	0	12106.7
	8	5	0	5	0	0	0	0	0	0	0	8	1.58064e+06
	9	0	0	0	0	0	0	0	0	0	0	0	1.08558e+06
[truncated: 37 more columns]

## Sheet: Fig. 1
	Fig. 1E: Tetramer+ per million CD4+
	DR7:S310				DR7:S166				DR7:N329				DR7:N305				Combined DR7 tetramers
	uninfected	Non-hospitalized	Hospitalized		uninfected	Non-hospitalized	Hospitalized		uninfected	Non-hospitalized	Hospitalized		uninfected	Non-hospitalized	Hospitalized		uninfected	Non-hospitalized	Hospitalized
	3.6	0.6	24.1		0.6	0.6	24.1		1.2	36.8	313.3		1.2	36.8	349.4		6	73.6	710.9
	0.6	0.6	69.8		4.2	5.9	34.9		4.2	77	197.8		0.6	35.5	256		8.5	118.4	558.5
	1.1	20.6	413.2		0.6	20.6	0.6		4.4	349.5	137.7		2.2	61.7	137.7		7.6	452.3	688.6
	0.6	0.6	0.8		0.6	0.6	1.7		0.6	28.3	1.7		0.6	0.6	25.5		0.6	28.3	29.7
	0.6	103	0.6		0.6	32.8	0.6		0.6	390.1	122.1		2	468.1	274.8		1.5	993.9	397
	0.6	9.6	23.5		0.6	0.6	0.6		0.6	231.4	161.3		2	16.4	61.6		2.1	257.4	246.4
	0.6	12.5	75.7		0.6	0.6	0.6		0.6	59.5	278.7		0.6	15.7	151.4		0.6	87.7	505.7
	0.6	10.4	0.6		0.6	0.6	0.6		5	5.2	0.6		0.6	0.6	0.6		5	15.6	0.6
	0.6	37.7	45.7		0.6	8.7	11.4		0.6	69.5	45.7		0.6	63.7	34.3		0.6	179.6	137.1
		27.9				0.6				4				8				39.8
		12.4				12.4				173.6				148.8				347.2
		5.3				2.7				34.6				21.3				63.9
		0.6				0.6				432				0.6				432
		0.6				0.6				0.6				0.6				0.6
		0.6				6.4				25.6				19.2				51.2
		3.6				0.6				30.8				9.1				43.5
		56.7				16.7				93.4				83.4				250.3
		13.1				2.6				78.9				13.1				107.8
		0.6				0.6				0.6				0.6				0.6
		30				0.6				105.1				15				150.1
		5.9				1				60.3				10.9				78.1
		59				24.9				464.4				188.9				737.3
		5.2				2.6				36.2				31.1				75.1
		181.8				118.7				471.1				452.6				1224.2
		0.6				0.6				4.1				0.6				4.1
		25.1				0.6				100.3				56.9				182.3
		9.7				0.6				29				0.6				38.6
		11.3				2.8				73.6				31.1				118.8
		89.6				0.6				0.6				0.6				89.6
		14.2				5.7				8.5				0.6				28.4
		8				0.6				21.2				2.7				31.8
	Fig. 1F			Fig. 1G			Fig. 1H			Fig. 1I: Days post symptom onset			Fig. 1J: Spike IgG			RBD IgG			Nucleocapsid IgG
	DR7:S310+ per million CD4+	DR7:S166+ per million CD4+		DR7:N305+ per million CD4+	DR7:N329+ per million CD4+		Combined spike tetramer+ per million CD4+	Combined nucleocapsid tetramer+ per million CD4+		non-hospitalized	hospitalized		non-hospitalized	hospitalized		non-hospitalized	hospitalized		non-hospitalized	hospitalized
	24.1	24.1		349.4	313.3		48.2	662.7		74	42		28.8266	1039.78		3.06462	127.039		25.1083	97.6498
	69.8	34.9		256	197.8		104.7	453.8		35	58		1.76373			1.32783			0.404014
	413.2	0.6		137.7	137.7		413.2	275.5		22	19		42.895	1858.45		6.436	62.7085		43.8363	778.984
	0.8	1.7		25.5	1.7		2.5	27.2		62	55		5.28413	482.091		0.769812	17.8845		1.96621	62.4726
	23.5	0.6		61.6	161.3		23.5	222.9		101	48		520.794	1192.37		13.407	248.072		253.462	362.772
	0.6	0.6		274.8	122.1		0.6	397		31	30		68.1281	576.421		3.97562	38.1005			78.9406
	75.7	0.6		151.4	278.7		75.7	430		22	25		8.59493	27.3909		1.38989	1.31476		12.6682	3.39071
	0.6	0.6		0.6	0.6		0.6	0.6		51	15		488.471	849.014		32.3884	63.2241		20.9122	311.565
	45.7	11.4		34.3	45.7		57.1	80		53	58		106.017	523.684		8.83319	47.9404		48.5511	89.2599
	11.3	2.8		31.1	73.6		14.1	104.7		50			85.7359			6.71972			16.7557
	14.2	5.7		0.6	8.5		19.9	8.5		48			407.2			7.27846			14.2523
	89.6	0.6		0.6	0.6		89.6	0.6		42			228.603			5.95668			54.4143
	8	0.6		2.7	21.2		8	23.9		13			221.044			10.7013			19.3547
	0.6	0.6		36.8	36.8		0.6	73.6		60			44.2015			13.7382			34.0971
	20.6	20.6		61.7	349.5		41.1	411.2		181			104.51			6.6785			21.6641
	0.6	0.6		0.6	28.3		0.6	28.3		77			63.4877			6.96927			14.0289
	9.6	0.6		16.4	231.4		9.6	247.8		105			44.2086			4.68909			10.5224
	10.4	0.6		0.6	5.2		10.4	5.2		98			487.176			30.9389			164.848
	37.7	8.7		63.7	69.5		46.4	133.3		50			111.152			8.30333			53.2417
	27.9	0.6		8	4		27.9	11.9		80			15.2357			2.09141			42.1811
	56.7	16.7		83.4	93.4		73.4	176.8		68			49.7499			2.68668			10.6475
	30	0.6		15	105.1		30	120.1		25			52.7531			2.19115			15.9171
	5.2	2.6		31.1	36.2		7.8	67.3		32			1.38881			0.314258			1.33456
	25.1	0.6		56.9	100.3		25.1	157.2		39			25.839			1.18558			13.2096
	9.7	0.6		0.6	29		9.7	29		77			128.011			5.09431			38.6353
	0.6	5.9		35.5	77		5.9	112.5		34			12.2246			0.616247			4.50539
	103	32.8		468.1	390.1		135.7	858.1		118			53.6004			4.03403			75.618
	12.5	0.6		15.7	59.5		12.5	75.2		97			1.43429			0.295856
	12.4	12.4		148.8	173.6		24.8	322.4		22			16.4797			1.42745			7.73307
	5.3	2.7		21.3	34.6		8	55.9		34			51.53			1.40206			44.847
	0.6	0.6		0.6	432		0.6	432		116			2037.36			241.87			427.42
	0.6	0.6		0.6	0.6		0.6	0.6
	13.1	2.6		13.1	78.9		15.8	92
	0.6	0.6		0.6	0.6		0.6	0.6
	5.9	1		10.9	60.3		6.9	71.2
	59	24.9		188.9	464.4		84	653.3
	0.6	0.6		0.6	4.1		0.6	4.1
	0.6	6.4		19.2	25.6		6.4	44.8
	3.6	0.6		9.1	30.8		3.6	39.9
	181.8	118.7		452.6	471.1		300.5	923.7

## Sheet: Fig. 1 stats
	Fig. 1E: Tetramer+ per million CD4+
	DR7:S310								DR7:S166								DR7:N329								DR7:N305								Combined DR7 tetramers
	Dunn's multiple comparisons test	Mean rank diff.	Significant?	Summary	Adjusted P Value				Dunn's multiple comparisons test	Mean rank diff.	Significant?	Summary	Adjusted P Value				Dunn's multiple comparisons test	Mean rank diff.	Significant?	Summary	Adjusted P Value				Dunn's multiple comparisons test	Mean rank diff.	Significant?	Summary	Adjusted P Value				Dunn's multiple comparisons test	Mean rank diff.	Significant?	Summary	Adjusted P Value
	uninfected vs. Non-hospitalized	-15.59	Yes	**	0.0097	A-B			uninfected vs. Non-hospitalized	-9.409	No	ns	0.1524	A-B			uninfected vs. Non-hospitalized	-18.85	Yes	**	0.0014	A-B			uninfected vs. Non-hospitalized	-13.1	Yes	*	0.042	A-B			uninfected vs. Non-hospitalized	-19.38	Yes	**	0.001	A-B
	uninfected vs. Hospitalized	-20.39	Yes	**	0.006	A-C			uninfected vs. Hospitalized	-9.333	No	ns	0.359	A-C			uninfected vs. Hospitalized	-22.78	Yes	**	0.0021	A-C			uninfected vs. Hospitalized	-24.44	Yes	***	0.0007	A-C			uninfected vs. Hospitalized	-26.11	Yes	***	0.0003	A-C
	Non-hospitalized vs. Hospitalized	-4.794	No	ns	>0.9999	B-C			Non-hospitalized vs. Hospitalized	0.07527	No	ns	>0.9999	B-C			Non-hospitalized vs. Hospitalized	-3.925	No	ns	>0.9999	B-C			Non-hospitalized vs. Hospitalized	-11.34	No	ns	0.1001	B-C			Non-hospitalized vs. Hospitalized	-6.733	No	ns	0.6387	B-C
	Test details	Mean rank 1	Mean rank 2	Mean rank diff.	n1	n2	Z		Test details	Mean rank 1	Mean rank 2	Mean rank diff.	n1	n2	Z		Test details	Mean rank 1	Mean rank 2	Mean rank diff.	n1	n2	Z		Test details	Mean rank 1	Mean rank 2	Mean rank diff.	n1	n2	Z		Test details	Mean rank 1	Mean rank 2	Mean rank diff.	n1	n2	Z
	uninfected vs. Non-hospitalized	11.39	26.98	-15.59	9	31	2.944		uninfected vs. Non-hospitalized	17.33	26.74	-9.409	9	31	1.953		uninfected vs. Non-hospitalized	8.889	27.74	-18.85	9	31	3.495		uninfected vs. Non-hospitalized	12.22	25.32	-13.1	9	31	2.457		uninfected vs. Non-hospitalized	7.944	27.32	-19.38	9	31	3.585
	uninfected vs. Hospitalized	11.39	31.78	-20.39	9	9	3.092		uninfected vs. Hospitalized	17.33	26.67	-9.333	9	9	1.556		uninfected vs. Hospitalized	8.889	31.67	-22.78	9	9	3.392		uninfected vs. Hospitalized	12.22	36.67	-24.44	9	9	3.682		uninfected vs. Hospitalized	7.944	34.06	-26.11	9	9	3.88
	Non-hospitalized vs. Hospitalized	26.98	31.78	-4.794	31	9	0.9051		Non-hospitalized vs. Hospitalized	26.74	26.67	0.07527	31	9	0.01562		Non-hospitalized vs. Hospitalized	27.74	31.67	-3.925	31	9	0.7277		Non-hospitalized vs. Hospitalized	25.32	36.67	-11.34	31	9	2.127		Non-hospitalized vs. Hospitalized	27.32	34.06	-6.733	31	9	1.246
	Fig. 1F			Fig. 1G			Fig. 1H			Fig. 1I: Days post symptom onset			Fig. 1J: Spike IgG			RBD IgG			Nucleocapsid IgG
	Spearman r			Spearman r			Spearman r			Table Analyzed	first timepoint days post symptom onset		Table Analyzed	first timepoint Spike IgG stats		Table Analyzed	first timepoint RBD IgG stats		Table Analyzed	first timepoint Nucleocapsid IgG stats
	r	0.3973		r	0.7597		r	0.559
	95% confidence interval	0.08850 to 0.6365		95% confidence interval	0.5808 to 0.8686		95% confidence interval	0.2910 to 0.7457		Column B	hospitalized		Column B	hospitalized		Column B	hospitalized		Column B	hospitalized
										vs.	vs.		vs.	vs.		vs.	vs.		vs.	vs.
	P value			P value			P value			Column A	non-hospitalized		Column A	non-hospitalized		Column A	non-hospitalized		Column A	non-hospitalized
	P (two-tailed)	0.0111		P (two-tailed)	<0.0001		P (two-tailed)	0.0002
	P value summary	*		P value summary	****		P value summary	***		Mann Whitney test			Mann Whitney test			Mann Whitney test			Mann Whitney test
	Exact or approximate P value?	Approximate		Exact or approximate P value?	Approximate		Exact or approximate P value?	Approximate		P value	0.0876		P value	0.0007		P value	0.001		P value	0.0043
	Significant? (alpha = 0.05)	Yes		Significant? (alpha = 0.05)	Yes		Significant? (alpha = 0.05)	Yes		Exact or approximate P value?	Exact		Exact or approximate P value?	Exact		Exact or approximate P value?	Exact		Exact or approximate P value?	Exact
										P value summary	ns		P value summary	***		P value summary	***		P value summary	**
	Number of XY Pairs	40		Number of XY Pairs	40		Number of XY Pairs	40		Significantly different (P < 0.05)?	No		Significantly different (P < 0.05)?	Yes		Significantly different (P < 0.05)?	Yes		Significantly different (P < 0.05)?	Yes
										One- or two-tailed P value?	Two-tailed		One- or two-tailed P value?	Two-tailed		One- or two-tailed P value?	Two-tailed		One- or two-tailed P value?	Two-tailed
										Sum of ranks in column A,B	688.5 , 131.5		Sum of ranks in column A,B	528 , 252		Sum of ranks in column A,B	530 , 250		Sum of ranks in column A,B	476 , 227
										Mann-Whitney U	86.5		Mann-Whitney U	32		Mann-Whitney U	34		Mann-Whitney U	41
										Difference between medians			Difference between medians			Difference between medians			Difference between medians
										Median of column A	51.00, n=31		Median of column A	52.75, n=31		Median of column A	4.689, n=31		Median of column A	20.91, n=29
										Median of column B	42.00, n=9		Median of column B	712.7, n=8		Median of column B	55.32, n=8		Median of column B	93.45, n=8
										Difference: Actual	-9		Difference: Actual	660		Difference: Actual	50.64		Difference: Actual	72.54
										Difference: Hodges-Lehmann	-18		Difference: Hodges-Lehmann	549.1		Difference: Hodges-Lehmann	46.53		Difference: Hodges-Lehmann	72.94

## Sheet: Fig. 2
	MassCPR ID	Days post symptom onset	Fig. 2A DR7:S310+ per million CD4+	Fig. 2B DR7:S166+ per million CD4+	Fig. 2C DR7:N329+ per million CD4+	Fig. 2D DR7:N305+ per million CD4+	Fig. 2E Combined tetramer+ per million CD4+
	1	42	24.1	24.1	313.3	349.45	710.95
	1	253	19.3609	4.84023	53.2425	82.2839	159.728
	2	58	69.8089	34.9045	197.792	255.966	558.471
	3	19	413.19	0	137.73	137.73	688.65
	4	147	9.67903	0	41.9424	9.67903	61.3005
	4	55	0.840311	1.68062	1.68062	25.501	29.7026
	4	252	0	0	9.99952	3.33317	13.3327
	5	48	0	0	122.141	274.817	396.958
	6	30	23.4739	0	161.29	61.5881	246.352
	6	132	14.749	0	33.1852	23.9671	71.9013
	6	254	2.50217	2.50217	15.013	20.0173	40.0347
	7	25	75.6782	0	278.678	151.356	505.713
	8	15	0	0	0	0	0
	9	58	45.6858	11.4214	45.6858	34.2643	137.057
	10	74	0	0	36.8236	36.8236	73.6471
	10	172	13.1808	13.1808	52.7231	13.1808	92.2655
	10	263	122.977	52.7045	210.818	158.113	544.613
	11	35	0	5.92146	76.979	35.5288	118.429
	11	126	0	0	24.766	8.25533	33.0213
	11	240	17.1014	0	51.3042	17.1014	85.5069
	12	22	20.5579	20.5579	349.484	61.6736	452.273
	12	226	33.8007	16.9004	304.207	50.7011	405.609
	13	62	0	0	28.3475	0	28.3475
	13	165	0	0	0	0	0
	13	263	0	0	0	0	0
	14	101	102.976	32.7651	390.061	468.073	993.875
	14	130	59.2593	6.58437	92.1812	155.391	313.416
	15	31	9.58359	0	231.375	16.429	257.388
	15	127	2.87779	0	100.723	7.19447	110.795
	16	85	31.124	0	31.124	6.22481	68.4729
	16	22	12.5322	0	59.5282	15.6653	87.7257
	16	212	0	0	0	3.59657	3.59657
	17	51	10.4034	0	5.20169	0	15.6051
	17	120	0	0	6.80406	3.40203	10.2061
	17	170	0	2.6498	5.29959	5.29959	13.249
	18	53	37.6613	8.69108	69.5286	63.7346	179.616
	18	109	21.7512	0	111.173	67.6705	200.595
	18	186	26.3679	8.78929	96.6822	74.709	206.548
	19	50	27.8829	0	3.98327	7.96653	39.8327
	19	161	16.9635	4.24088	9.89539	7.06813	38.1679
	19	276	21.8899	1.09449	6.56697	13.1339	42.6853
	20	48	12.4017	12.4017	173.624	148.821	347.249
	20	168	3.20849	6.41698	165.237	94.6504	269.513
	20	271	0	0	18.6976	18.6976	37.3953
	21	42	5.32411	2.66206	34.6067	21.2965	63.8894
	21	127	1.44084	0	51.8702	10.0859	63.397
	21	266	0	0	23.0101	4.60203	27.6122
	22	13	0	0	432	0	432
	22	224	1.55006	0	122.455	21.7009	145.706
	23	60	0	0	0	0	0
	23	123	0	0	5.46081	0	5.46081
	23	183	0	0	0	0	0
	24	181	0	6.39896	25.5958	19.1969	51.1917
	25	77	3.62587	0	30.8199	9.06468	43.5105
	26	105	56.7252	16.6839	93.4298	83.4195	250.258
	26	150	50.7514	12.6879	101.503	53.9234	218.865
	26	266	43.1034	10.7759	21.5517	64.6552	140.086
	27	98	13.1422	2.62844	78.8531	13.1422	107.766
	27	245	0	0	23.7621	4.40783	28.1699
	28	50	0	0	0	0	0
	28	260	0	2.0205	18.1845	8.082	28.287
	29	80	30.0252	0	105.088	15.0126	150.126
	29	244	8.25321	2.0633	48.4876	6.18991	64.994
	30	68	5.93233	0.988721	60.312	10.8759	78.109
	30	138	8.81292	0.677917	65.7579	4.74542	79.9942
	30	172	3.24721	1.0824	54.1202	10.2828	68.7327
	31	25	59.0336	24.9253	464.397	188.907	737.264
	31	215	15.1693	5.05644	103.657	35.3951	159.278
	32	217	0	0	36.4976	14.5991	51.0967
	32	32	5.17654	2.58827	36.2358	31.0593	75.0599
	33	39	181.775	118.71	471.13	452.582	1224.2
	34	77	0	0	4.10485	0	4.10485
	34	111	6.60583	0	19.8175	0	26.4233
	34	175	3.37475	0	8.43689	1.68738	13.499
	35	34	25.0866	0	100.346	56.863	182.296
	35	97	13.116	0	28.8552	23.6088	65.5801
	35	130	3.5744	0.714881	35.744	22.8762	62.9095
	36	118	9.65966	0	28.979	0	38.6387
	36	216	0	0	23.5774	0	23.5774
	37	97	11.318	2.82949	73.5667	31.1244	118.839
	37	210	7.07753	3.53876	67.2365	28.3101	106.163
	38	22	89.5653	0	0	0	89.5653
	38	154	9.12457	15.968	79.84	20.5303	125.463
	39	34	14.221	5.6884	8.5326	0	28.442
	40	116	7.95966	0	21.2258	2.65322	31.8386
	40	299	31.4642	0	0	15.7321	47.1963

## Sheet: Fig. 2 stats
	Fig. 2A-D
	Table Analyzed	Tetramers slope
	Data sets analyzed	A-D
	ANOVA summary
	F	0.06053
	P value	0.9804
	P value summary	ns
	Significant diff. among means (P < 0.05)?	No
	R squared	0.002415
	Tukey's multiple comparisons test	Mean Diff.	95.00% CI of diff.	Below threshold?	Summary	Adjusted P Value
	S310 vs. S166	0.0006567	-0.01823 to 0.01954	No	ns	0.9997	A-B
	S310 vs. N329	0.001444	-0.01246 to 0.01535	No	ns	0.9929	A-C
	S310 vs. N305	-0.0006841	-0.01499 to 0.01362	No	ns	0.9993	A-D
	S166 vs. N329	0.0007869	-0.01755 to 0.01912	No	ns	0.9995	B-C
	S166 vs. N305	-0.001341	-0.01998 to 0.01730	No	ns	0.9976	B-D
	N329 vs. N305	-0.002128	-0.01570 to 0.01144	No	ns	0.9762	C-D

## Sheet: Fig. 3
	MassCPR ID	Days post symptom onset	Fig. 3A Spike IgG	Fig. 3B RBD IgG	Fig. 3C Nucleocapsid IgG
	1	42	1039.78	127.039	97.6498
	1	253	220.485	10.0273	17.0765
	3	19	1858.45	62.7085	778.984
	3	34	1220.94	70.0837	677.646
	3	48	591.561	40.6132	245.364
	4	147	141.808	6.01254	35.1983
	4	55	482.091	17.8845	62.4726
	4	252	118.39	2.90485	9.80034
	5	48	576.421	38.1005	78.9406
	6	30	1192.37	248.072	362.772
	6	132	514.365	28.2536	97.1814
	6	254	492.509	20.5133	22.4605
	7	25	27.3909	1.31476	3.39071
	8	15	849.014	63.2241	311.565
	9	58	523.684	47.9404	89.2599
	10	74	520.794	13.407	253.462
	10	172	522.791	11.5971	20.9507
	10	263	476.72	7.30719
	11	35	44.2086	4.68909	10.5224
	11	126	126.422	16.4244	7.40647
	11	240	256.2	19.7961	3.33118
	12	22	68.1281	3.97562
	12	226	58.3821	1.9636
	13	62	8.59493	1.38989	12.6682
	13	165	8.17713	1.16372	8.05331
	13	263	8.08075	0.987872	5.44189
	14	101	487.176	30.9389	164.848
	14	130	491.351	34.4919	130.103
	15	31	488.471	32.3884	20.9122
	15	127	248.3	14.1261	5.43228
	16	85	109.292	6.14561	25.0475
	16	22	111.152	8.30333	53.2417
	16	212	208.097	10.9503	10.6745
	17	51	106.017	8.83319	48.5511
	17	120	90.9835	5.34146	20.6435
	17	170	93.3815	6.05641	19.0072
	18	53	85.7359	6.71972	16.7557
	18	109	45.7724	3.21811	11.001
	18	186	18.0308	1.671	4.84654
	19	50	407.2	7.27846	14.2523
	19	161	376.8	4.02735	6.98244
	19	276	281.8	3.31184	3.80662
	20	48	15.2357	2.09141	42.1811
	20	168	35.5144	3.04577	14.8543
	20	271	26.6638	2.09869	7.0588
	21	42	49.7499	2.68668	10.6475
	21	266	66.1565	1.93822	1.95962
	22	13	52.7531	2.19115	15.9171
	22	224	864.4	25.1172	3.8113
	23	60	1.38881	0.314258	1.33456
	23	123	1.64563	0.237892	2.17063
	23	183	1.40962	0.229099	1.46057
	24	181	16.4797	1.42745	7.73307
	25	77	51.53	1.40206	44.847
	26	105	228.603	5.95668	54.4143
	26	150	251.148	5.55889	38.681
	26	266	121.183	2.25849	7.68174
	27	98	25.839	1.18558	13.2096
	27	245	31.3625	1.54881	7.71776
	28	50	128.011	5.09431	38.6353
	28	260	139.228	3.49077	8.99047
	29	80	221.044	10.7013	19.3547
	29	244	212.514	6.33617	3.16327
	30	68	12.2246	0.616247	4.50539
	30	138	9.19534	1.68502	2.1151
	30	172	12.3991	0.592654	2.40362
	31	25	53.6004	4.03403	75.618
	31	215	55.7732	2.52791	11.6504
	32	217	18.5316	1.56543	7.03471
	32	32	44.2015	13.7382	34.0971
	33	39	2037.36	241.875	427.419
	34	77	1.43429	0.295856
	34	111	1.62193	0.32833
	34	175	1.82571	0.287164
	35	34	104.51	6.6785	21.6641
	35	97	46.9625	4.01917	10.5307
	35	130	68.4169	4.97632	10.4635
	36	118	63.4877	6.96927	14.0289
	36	216	53.3277	4.93517	5.92936
	37	97	28.8266	3.06462	25.1083
	37	210	12.4906	1.1357	5.92231
	38	22	42.895	6.436	43.8363
	38	154	188.952	11.6151	17.636
	39	34	1.76373	1.32783	0.404014
	39	333	1.33254	0.9288	0.356429
	40	116	5.28413	0.769812	1.96621
	40	299	12.0974	1.23528	2.10004

## Sheet: Fig. 4
	Fig. 4A: Days post symptom onset			Fig. 4C	%PD-1hiCXCR5+		%CXCR5+		%CXCR3+CCR4-		%CXCR3-CCR4+
	non-hospitalized	hospitalized			non-hospitalized		non-hospitalized		non-hospitalized		non-hospitalized
	35	42		MassCPR ID	Tetramer+	Bulk CD4+	Tetramer+	Bulk CD4+	Tetramer+	Bulk CD4+	Tetramer+	Bulk CD4+
	22	58		11	15	0.2	15	2.9	20	10	15	17.7
	31	19		12	8.7	2.6	13	8.7	13	7.2	26.1	44.1
	22	55		15	5.2	0.6	8.3	3.1	42.3	21.6	14.9	27.6
	51	48		16	0	0.2	0	1.1	14.3	7.9	32.1	9.9
	53	30		17	0	0.1	0	1.5	0	7.2	33.3	13.9
	50	25		18	6.4	0.3	6.4	6	14.3	20.4	41.3	24.9
	48	58		19	0	0.4	0	5.2	20	17.7	20	13
	42			20	3.6	0.5	10.7	7.4	14.3	11.8	35.7	43.3
	13			21	30.4	1	34.8	9.9	39.1	19	17.4	25.3
	25			22	22.2	0.2	22.2	1.8	66.7	30.7	0	34.2
	32			31	27.6	1.3	28.4	12.1	38	19	13.1	20.1
	39			32	10.3	0.3	13.8	6.1	34.5	15.4	6.9	22.5
	34			33	0.9	0.4	0.9	6.7	9.9	20.1	39.8	27.7
	34			35	1.6	0.4	3.3	3.4	21.1	16.8	24.4	24.5
				39	6.3	0.1	6.3	1.3	6.3	1.5	0	5.8
					hospitalized		hospitalized		hospitalized		hospitalized
				MassCPR ID	Tetramer+	Bulk CD4+	Tetramer+	Bulk CD4+	Tetramer+	Bulk CD4+	Tetramer+	Bulk CD4+
				1	4.7	4.3	4.7	13.2	15.6	18.9	18.8	21.8
				2	2.1	0.7	4.2	4.9	6.3	16.3	50	27.1
				3	0	1.8	0	3.1	20	2.3	20	47.4
				4	2.1	1.6	4.3	11.2	0	5.7	35.8	42.2
				5	0	0.3	0	2.1	0	1.4	23.1	24.6
				6	0	0.1	0	0.6	0	1.7	5.6	9.7
				7	0	0.4	0	0.4	0	0.9	0	21
				9	0	0.7	0	1.5	0	1.7	25	19.5
	MassCPR ID	Fig. 4D: PD1+ CXCR5+ Total tetramer+ per million CD4+	Fig. 4E: CXCR5+ Total tetramer+ per million CD4+	Fig. 4F: CXCR3+ CCR4- Total tetramer+ per million CD4+	Fig. 4G: CCR4+ CXCR3- Total tetramer+ per million CD4+
	1	33.3435	33.3435	110.908	133.659
	1	0	9.67949	19.327	62.9327
	2	11.6162	23.2883	34.9045	279.236
	3	0	0	137.73	137.73
	4	4.37686	4.37686	0	8.76597
	4	0.634266	1.26853	0	10.646
	4	0	0	0	5.33308
	5	0	0	0	91.6974
	6	0	0	0	13.8583
	6	3.50878	7.01757	0	12.2951
	6	2.50217	10.0087	5.00433	15.013
	7	0	0	0	0
	8	0	0	0	0
	9	0	0	0	34.2643
	10	0	0	0	0
	10	0	0	0	11.5332
	10	16.5018	16.5018	99.1196	148.679
	11	17.7644	17.7644	23.6858	17.7644
	11	0	0	6.60427	0
	11	0	25.6521	17.1014	8.55069
	12	39.3477	58.7955	58.7955	118.043
	12	16.2244	129.795	32.4487	81.1218
	13	0	0	0	0
	13	0	0	0	0
	13	0	0	0	0
	14	13.6161	16.6971	210.702	310.089
	14	3.94904	11.8158	40.7441	106.248
	15	13.2555	21.2345	108.875	38.3508
	15	0	4.1548	29.0282	17.9488
	16	14.6532	14.6532	4.88896	4.88896
	16	0	0	12.5448	28.16
	16	0	0	0	0
	17	0	0	0	5.19649
	17	0	2.55152	5.10304	2.55152
	17	0	0	2.6498	2.6498
	18	11.4056	11.4056	25.685	74.1812
	18	0	7.24147	21.6642	94.2796
	18	0	0	8.42717	88.6093
	19	0	0	7.96653	7.96653
	19	1.36259	2.72519	12.2519	10.916
	19	0	4.06364	15.2386	5.07955
	20	12.3968	37.1556	49.6566	123.968
	20	0	19.0276	34.7672	87.3223
	20	0	4.67441	4.67441	9.34881
	21	19.4224	22.2335	24.9807	11.1167
	21	9.63634	19.2727	23.4569	12.4258
	21	5.52243	12.8949	16.5673	1.84173
	22	95.9041	95.9041	288.144	0
	22	3.03068	22.7301	75.9127	6.07593
	23	0	0	0	0
	23	0	0	5.46081	0
	23	0	0	0	0
	24	0	0	11.3645	11.3645
	25	0	5.22126	12.1829	8.70209
	26	0	0	3.25336	26.0269
	26	0	0	6.25955	31.2978
	26	0	0	23.3944	23.3944
	27	15.0872	40.0889	27.5881	10.0222
	27	5.87122	17.6313	5.26929	0
	28	0	0	0	0
	28	0	1.76794	3.53588	0
	29	0	37.5315	49.992	12.5055
	29	5.82347	7.73429	16.5085	12.6088
	30	0.890442	2.66352	7.10011	20.3864
	30	0	0.623955	19.1986	19.8386
	30	0	0	3.69782	13.1967
	31	203.485	209.383	280.16	96.5816
	31	12.2485	47.7834	75.9756	14.7014
	32	0	0	31.9354	0
	32	7.73117	10.3583	25.8957	5.17913
	33	11.0178	11.0178	120.951	487.23
	34	0	0	0	2.05243
	34	0	0	0	6.60583
	34	0	0	2.45682	2.45682
	35	2.97142	5.92462	38.4644	44.4802
	35	0	2.0461	6.15141	12.3291
	35	3.45373	4.83774	6.92005	11.7641
	36	5.52533	5.52533	0	0
	36	0	0	0	0
	37	0	0	0	42.0688
	37	6.24238	6.24238	3.12119	15.606
	38	0	0	0	0
	38	0	2.12032	2.12032	23.3361
	39	1.77763	1.77763	1.77763	0
	40	0	0	4.23454	0
	40	0	0	0	0

## Sheet: Fig. 4 stats
	Fig. 4A: Days post symptom onset			Fig. 4C
	Table Analyzed	<60d days post symptom onset		%PD-1hiCXCR5+		%CXCR5+		%CXCR3+CCR4-		%CXCR3-CCR4+
				Tetramer+		Tetramer+		Tetramer+		Tetramer+
	Column B	hospitalized		Column C	Tetramer+ Hospitalized	Column C	Tetramer+ Hospitalized	Column C	Tetramer+ Hospitalized	Column C	Tetramer+ Hospitalized
	vs.	vs.		vs.	vs.	vs.	vs.	vs.	vs.	vs.	vs.
	Column A	non-hospitalized		Column A	Tetramer+ Non-hospitalized	Column A	Tetramer+ Non-hospitalized	Column A	Tetramer+ Non-hospitalized	Column A	Tetramer+ Non-hospitalized
	Mann Whitney test			Mann Whitney test		Mann Whitney test		Mann Whitney test		Mann Whitney test
	P value	0.332		P value	0.0146	P value	0.012	P value	0.0059	P value	0.8864
	Exact or approximate P value?	Exact		Exact or approximate P value?	Exact	Exact or approximate P value?	Exact	Exact or approximate P value?	Exact	Exact or approximate P value?	Exact
	P value summary	ns		P value summary	*	P value summary	*	P value summary	**	P value summary	ns
	Significantly different (P < 0.05)?	No		Significantly different (P < 0.05)?	Yes	Significantly different (P < 0.05)?	Yes	Significantly different (P < 0.05)?	Yes	Significantly different (P < 0.05)?	No
	One- or two-tailed P value?	Two-tailed		One- or two-tailed P value?	Two-tailed	One- or two-tailed P value?	Two-tailed	One- or two-tailed P value?	Two-tailed	One- or two-tailed P value?	Two-tailed
	Sum of ranks in column A,B	164.5 , 111.5		Sum of ranks in column A,C	216.5 , 59.50	Sum of ranks in column A,C	217.5 , 58.50	Sum of ranks in column A,C	221 , 55	Sum of ranks in column A,C	177.5 , 98.50
	Mann-Whitney U	44.5		Mann-Whitney U	23.5	Mann-Whitney U	22.5	Mann-Whitney U	19	Mann-Whitney U	57.5
	Difference between medians			Difference between medians		Difference between medians		Difference between medians		Difference between medians
	Median of column A	34.00, n=15		Median of column A	6.300, n=15	Median of column A	8.300, n=15	Median of column A	20.00, n=15	Median of column A	20.00, n=15
	Median of column B	45.00, n=8		Median of column C	0.000, n=8	Median of column C	0.000, n=8	Median of column C	0.000, n=8	Median of column C	21.55, n=8
	Difference: Actual	11		Difference: Actual	-6.3	Difference: Actual	-8.3	Difference: Actual	-20	Difference: Actual	1.55
	Difference: Hodges-Lehmann	7		Difference: Hodges-Lehmann	-5.2	Difference: Hodges-Lehmann	-6.4	Difference: Hodges-Lehmann	-14.3	Difference: Hodges-Lehmann	0.35
				Bulk CD4+		Bulk CD4+		Bulk CD4+		Bulk CD4+
				Column D	Bulk Hospitalized	Column D	Bulk Hospitalized	Column D	Bulk Hospitalized	Column D	Bulk Hospitalized
				vs.	vs.	vs.	vs.	vs.	vs.	vs.	vs.
				Column B	Bulk Non-hospitalized	Column B	Bulk Non-hospitalized	Column B	Bulk Non-hospitalized	Column B	Bulk Non-hospitalized
				Mann Whitney test		Mann Whitney test		Mann Whitney test		Mann Whitney test
				P value	0.1515	P value	0.4563	P value	0.008	P value	0.8252
				Exact or approximate P value?	Exact	Exact or approximate P value?	Exact	Exact or approximate P value?	Exact	Exact or approximate P value?	Exact
				P value summary	ns	P value summary	ns	P value summary	**	P value summary	ns
				Significantly different (P < 0.05)?	No	Significantly different (P < 0.05)?	No	Significantly different (P < 0.05)?	Yes	Significantly different (P < 0.05)?	No
				One- or two-tailed P value?	Two-tailed	One- or two-tailed P value?	Two-tailed	One- or two-tailed P value?	Two-tailed	One- or two-tailed P value?	Two-tailed
				Sum of ranks in column B,D	157.5 , 118.5	Sum of ranks in column B,D	192 , 84	Sum of ranks in column B,D	220 , 56	Sum of ranks in column B,D	176 , 100
				Mann-Whitney U	37.5	Mann-Whitney U	48	Mann-Whitney U	20	Mann-Whitney U	56
				Difference between medians		Difference between medians		Difference between medians		Difference between medians
				Median of column B	0.4000, n=15	Median of column B	5.200, n=15	Median of column B	16.80, n=15	Median of column B	24.50, n=15
				Median of column D	0.7000, n=8	Median of column D	2.600, n=8	Median of column D	2.000, n=8	Median of column D	23.20, n=8
				Difference: Actual	0.3	Difference: Actual	-2.6	Difference: Actual	-14.8	Difference: Actual	-1.3
				Difference: Hodges-Lehmann	0.3	Difference: Hodges-Lehmann	-1.05	Difference: Hodges-Lehmann	-9.6	Difference: Hodges-Lehmann	1.8
	Fig. 4D-G
	Table Analyzed	subsets slope
	Data sets analyzed	A-D
	ANOVA summary
	F	0.1574
	P value	0.9245
	P value summary	ns
	Significant diff. among means (P < 0.05)?	No
	R squared	0.007559
	Tukey's multiple comparisons test	Mean Diff.	95.00% CI of diff.	Below threshold?	Summary	Adjusted P Value
	CXCR5+ vs. PD1hiCXCR5+	0.004452	-0.01579 to 0.02469	No	ns	0.9375	A-B
	CXCR5+ vs. CXCR3+CCR4-	0.002609	-0.01368 to 0.01890	No	ns	0.9744	A-C
	CXCR5+ vs. CXCR3-CCR4+	0.0004989	-0.01562 to 0.01662	No	ns	0.9998	A-D
	PD1hiCXCR5+ vs. CXCR3+CCR4-	-0.001843	-0.02134 to 0.01766	No	ns	0.9945	B-C
	PD1hiCXCR5+ vs. CXCR3-CCR4+	-0.003953	-0.02331 to 0.01540	No	ns	0.9491	B-D
	CXCR3+CCR4- vs. CXCR3-CCR4+	-0.00211	-0.01729 to 0.01307	No	ns	0.9829	C-D

## Sheet: Fig. 5
	Fig. 5A Non-hospitalized
	MassCPR ID	Age	Days post symptom onset	Total (4) tetramer+ per million CD4+	CXCR5+ Total tetramer+ per million CD4+	CXCR3+ Total tetramer+ per million CD4+	CXCR3+ CXCR5+ Total tetramer+ per million CD4+	PD1+ CXCR5+ Total tetramer+ per million CD4+	CXCR3+ CCR4- Total tetramer+ per million CD4+	CCR4+ CXCR3- Total tetramer+ per million CD4+	DR7:S310+ per million CD4+	DR7:N329+ per million CD4+	DR7:N305+ per million CD4+	DR7:S166+ per million CD4+	Combined DR7:Spike+ per million CD4+	Combined DR7:Nucleocapsid+ per million CD4+	Bulk CD4+ %CD45RO+	Bulk CD4+ %CXCR5+	Bulk CD4+ %PD1+ CXCR5+	Bulk CD4+ %CXCR3+ CCR4-	Bulk CD4+ %CCR4+ CXCR3-	N_IgG_AU	S_IgG_AU	RBD_IgG_AU	Total live CD4+ per million PBMC	Comorbidities
	37	56	97	118.839	0	0	0	0	0	42.0688	11.318	73.5667	31.1244	2.82949	14.1474	104.691	0.963	0.0146	0.0018	0.0607	0.202	25.1083	28.8266	3.06462	39030.4	0
	39	37	34	28.442	1.77763	3.55525	1.77763	1.77763	1.77763	0	14.221	8.5326	0	5.6884	19.9094	8.5326	0.811	0.0126	0.00081	0.015	0.058	0.404014	1.76373	1.32783	31108	0
	38	31	22	89.5653	0	0	0	0	0	0	89.5653	0	0	0	89.5653	0	0.934	0.0021	0.001	0.0042	0.0322	43.8363	42.895	6.436	1070.55	0
	40		116	31.8386	0	4.23454	0	0	4.23454	0	7.95966	21.2258	2.65322	0	7.95966	23.879	0.784	0.0023	0.00038	0.0083	0.145	1.96621	5.28413	0.769812	35869	1
	10	49	74	73.6471	0	0	0	0	0	0	0	36.8236	36.8236	0	0	73.6471	0.714	0.0601	0.0102	0.0942	0.331	253.462	520.794	13.407	2994.69	0
	12	26	22	452.273	58.7955	98.1432	19.6739	39.3477	58.7955	118.043	20.5579	349.484	61.6736	20.5579	41.1157	411.157	0.837	0.0865	0.0258	0.0723	0.441		68.1281	3.97562	6469.79	0
	13	65	62	28.3475	0	0	0	0	0	0	0	28.3475	0	0	0	28.3475	0.732	0.0039	0.00049	0.037	0.278	12.6682	8.59493	1.38989	9751	2
	15	24	31	257.388	21.2345	159.323	15.9323	13.2555	108.875	38.3508	9.58359	231.375	16.429	0	9.58359	247.804	0.81	0.0306	0.0055	0.216	0.276	20.9122	488.471	32.3884	56868.6	2
	17	25	51	15.6051	0	5.19649	0	0	0	5.19649	10.4034	5.20169	0	0	10.4034	5.20169	0.5	0.0152	0.00054	0.0724	0.139	48.5511	106.017	8.83319	34172.9	1
	18	30	53	179.616	11.4056	48.4962	2.85589	11.4056	25.685	74.1812	37.6613	69.5286	63.7346	8.69108	46.3524	133.263	0.699	0.0597	0.0027	0.204	0.249	16.7557	85.7359	6.71972	40792.5	0
	19	66	50	39.8327	0	15.9331	0	0	7.96653	7.96653	27.8829	3.98327	7.96653	0	27.8829	11.9498	0.657	0.0517	0.0042	0.177	0.13	14.2523	407.2	7.27846	23658.7	4
	26	51	105	250.258	0	3.25336	0	0	3.25336	26.0269	56.7252	93.4298	83.4195	16.6839	73.4091	176.849		0.0021	0.00066	0.0264	0.286	54.4143	228.603	5.95668	32192.1	0
	29	60	80	150.126	37.5315	75.063	37.5315	0	49.992	12.5055	30.0252	105.088	15.0126	0	30.0252	120.101	0.953	0.0599	0.006	0.174	0.445	19.3547	221.044	10.7013	9457.37	4
	32	32	32	75.0599	10.3583	33.6268	7.73117	7.73117	25.8957	5.17913	5.17654	36.2358	31.0593	2.58827	7.76481	67.295		0.0613	0.0026	0.154	0.225	34.0971	44.2015	13.7382	100486	0
	35	57	34	182.296	5.92462	69.6371	5.92462	2.97142	38.4644	44.4802	25.0866	100.346	56.863	0	25.0866	157.209	0.821	0.0344	0.0035	0.168	0.245	21.6641	104.51	6.6785	51495.1	3
	36	31	118	38.6387	5.52533	0	0	5.52533	0	0	9.65966	28.979	0	0	9.65966	28.979	0.834	0.0247	0.0063	0.0132	0.158	14.0289	63.4877	6.96927	12564.7	0
	11	35	35	118.429	17.7644	29.6073	17.7644	17.7644	23.6858	17.7644	0	76.979	35.5288	5.92146	5.92146	112.508	0.548	0.0293	0.002	0.1	0.177	10.5224	44.2086	4.68909	23524	0
	14	54	101	993.875	16.6971	366.74	10.6345	13.6161	210.702	310.089	102.976	390.061	468.073	32.7651	135.741	858.134	0.648	0.0274	0.0063	0.146	0.197	164.848	487.176	30.9389	53478.6	2
	16	53	22	87.7257	0	25.0896	0	0	12.5448	28.16	12.5322	59.5282	15.6653	0	12.5322	75.1935	0.883	0.011	0.0015	0.0786	0.099	53.2417	111.152	8.30333	86969.1	3
	20	35	48	347.249	37.1556	136.469	24.7936	12.3968	49.6566	123.968	12.4017	173.624	148.821	12.4017	24.8035	322.445	0.675	0.0736	0.0046	0.118	0.433	42.1811	15.2357	2.09141	9341.95	1
	21	55	42	63.8894	22.2335	41.6559	16.6751	19.4224	24.9807	11.1167	5.32411	34.6067	21.2965	2.66206	7.98617	55.9032		0.0989	0.0098	0.19	0.253	10.6475	49.7499	2.68668	35169.4	0
	22	31	13	432	95.9041	288.144	95.9041	95.9041	288.144	0	0	432	0	0	0	432		0.0177	0.0019	0.307	0.342	15.9171	52.7531	2.19115	3708.74	1
	23	46	60	0	0	0	0	0	0	0	0	0	0	0	0	0		0.011	0.00077	0.0233	0.242	1.33456	1.38881	0.314258	39666.7	0
	27	28	98	107.766	40.0889	35.1317	12.5008	15.0872	27.5881	10.0222	13.1422	78.8531	13.1422	2.62844	15.7706	91.9952	0.773	0.0546	0.005	0.116	0.197	13.2096	25.839	1.18558		0
	28	39	50	0	0	0	0	0	0	0	0	0	0	0	0	0		0.0108	0	0.0215	0.0806	38.6353	128.011	5.09431		2
	30	58	68	78.109	2.66352	14.2158	0.890442	0.890442	7.10011	20.3864	5.93233	60.312	10.8759	0.988721	6.92105	71.1879	0.665	0.0119	0.0018	0.0624	0.173	4.50539	12.2246	0.616247		2
	31	27	25	737.264	209.383	477.01	157.037	203.485	280.16	96.5816	59.0336	464.397	188.907	24.9253	83.9589	653.305		0.121	0.0128	0.19	0.201	75.618	53.6004	4.03403		1
	34	62	77	4.10485	0	0	0	0	0	2.05243	0	4.10485	0	0	0	4.10485	0.697	0.0694	0.0078	0.132	0.409		1.43429	0.295856		0
	24	61	181	51.1917	0	11.3645	0	0	11.3645	11.3645	0	25.5958	19.1969	6.39896	6.39896	44.7927		0.0344	0.0025	0.188	0.404	7.73307	16.4797	1.42745		1
	25	33	77	43.5105	5.22126	19.1446	3.48084	0	12.1829	8.70209	3.62587	30.8199	9.06468	0	3.62587	39.8846		0.0466	0.0023	0.15	0.255	44.847	51.53	1.40206		1
	33	59	39	1224.2	11.0178	310.946	7.34518	11.0178	120.951	487.23	181.775	471.13	452.582	118.71	300.485	923.712		0.067	0.004	0.201	0.277	427.419	2037.36	241.875		0
	Fig. 5B Hospitalized
	MassCPR ID	Age	Days post symptom onset	Total (4) tetramer+ per million CD4+	CXCR5+ Total tetramer+ per million CD4+	CXCR3+ Total tetramer+ per million CD4+	CXCR3+ CXCR5+ Total tetramer+ per million CD4+	PD1+ CXCR5+ Total tetramer+ per million CD4+	CXCR3+ CCR4- Total tetramer+ per million CD4+	CCR4+ CXCR3- Total tetramer+ per million CD4+	DR7:S310+ per million CD4+	DR7:N329+ per million CD4+	DR7:N305+ per million CD4+	DR7:S166+ per million CD4+	Combined DR7:Spike+ per million CD4+	Combined DR7:Nucleocapsid+ per million CD4+	Bulk CD4+ %CD45RO+	Bulk CD4+ %CXCR5+	Bulk CD4+ %PD1+ CXCR5+	Bulk CD4+ %CXCR3+ CCR4-	Bulk CD4+ %CCR4+ CXCR3-	N_IgG_AU	S_IgG_AU	RBD_IgG_AU	Total live CD4+ per million PBMC	Comorbidities
	1	56	42	710.95	33.3435	466.383	33.3435	33.3435	110.908	133.659	24.1	313.3	349.45	24.1	48.2	662.75	0.66	0.132	0.0433	0.189	0.218	97.6498	1039.78	127.039	6444.51	1
	2	58	58	558.471	23.2883	104.993	23.2883	11.6162	34.9045	279.236	69.8089	197.792	255.966	34.9045	104.713	453.758	0.547	0.0485	0.0069	0.163	0.271				8882.74	0
	3	81	19	688.65	0	137.73	0	0	137.73	137.73	413.19	137.73	137.73	0	413.19	275.46		0.0306	0.0182	0.0227	0.474	778.984	1858.45	62.7085	869.747	3
	4	64	55	29.7026	1.26853	0.634266	0	0.634266	0	10.646	0.840311	1.68062	25.501	1.68062	2.52093	27.1816	0.912785	0.112075	0.0161512	0.0571286	0.422414	62.4726	482.091	17.8845	87095.4	2
	6	43	30	246.352	0	0	0	0	0	13.8583	23.4739	161.29	61.5881	0	23.4739	222.878	0.867339	0.00573188	0.00127135	0.0174368	0.0971082	362.772	1192.37	248.072	2321.38	1
	5	64	48	396.958	0	0	0	0	0	91.6974	0	122.141	274.817	0	0	396.958		0.0214	0.0033	0.0138	0.246	78.9406	576.421	38.1005	7846.03	4
	7	43	25	505.713	0	0	0	0	0	0	75.6782	278.678	151.356	0	75.6782	430.034	0.758	0.0043	0.0043	0.00932181	0.209626	3.39071	27.3909	1.31476	561.399	3
	8	54	15	0	0	0	0	0	0	0	0	0	0	0	0	0		0.0107	0.0086	0.0193	0.386	311.565	849.014	63.2241	818.004	2
	9	27	58	137.057	0	0	0	0	0	34.2643	45.6858	45.6858	34.2643	11.4214	57.1072	79.9501		0.0149	0.0066	0.0165	0.195	89.2599	523.684	47.9404	9978.05	3

## Sheet: Fig 5 stats
	Fig. 5A Non-hospitalized	Spearman (r)																									P value
			Age	Comorbidities	Days post onset	Total bulk CD4+/PBMC	Bulk %CD45RO+	Bulk %PD1hiCXCR5+	Bulk %CXCR5+	Bulk %CXCR3+CCR4-	Bulk %CXCR3-CCR4+	DR7:S310+/CD4+	DR7:S166+/CD4+	DR7:N329+/CD4+	DR7:N305+/CD4+	DR7:Spike+/CD4+	DR7:Nucleocapsid+/CD4+	Combined tet+/CD4+	Combined tet+ PD1hiCXCR5+/CD4+	Combined tet+ CXCR5+/CD4+	Combined tet+ CXCR3+CCR4-/CD4+	Combined tet+ CXCR3-CCR4+/CD4+	Nucleocapsid IgG AU	Spike IgG AU	RBD IgG AU			Age	Comorbidities	Days post onset	Total bulk CD4+/PBMC	Bulk %CD45RO+	Bulk %PD1hiCXCR5+	Bulk %CXCR5+	Bulk %CXCR3+CCR4-	Bulk %CXCR3-CCR4+	DR7:S310+/CD4+	DR7:S166+/CD4+	DR7:N329+/CD4+	DR7:N305+/CD4+	DR7:Spike+/CD4+	DR7:Nucleocapsid+/CD4+	Combined tet+/CD4+	Combined tet+ PD1hiCXCR5+/CD4+	Combined tet+ CXCR5+/CD4+	Combined tet+ CXCR3+CCR4-/CD4+	Combined tet+ CXCR3-CCR4+/CD4+	Nucleocapsid IgG AU	Spike IgG AU
		Age	1	0.305191	0.376699	0.0684196	-0.0233258	-0.0861628	-0.076375	0.0178094	0.16828	-0.0915664	-0.0756539	-0.19686	-0.0142144	-0.115308	-0.164124	-0.222395	-0.484379	-0.43591	-0.225851	-0.0085387	-0.150623	-0.0759043	-0.127991		Age	1.73e-216	0.101012	0.040182	0.762242	0.92224	0.650748	0.688321	0.925579	0.374052	0.630352	0.691119	0.297098	0.940572	0.54401	0.386136	0.237518	0.006679	0.0160424	0.230118	0.964281	0.444233	0.690147
		Comorbidities	0.305191	1	-0.0445236	0.162836	-0.0663592	-0.11903	-0.161171	0.215787	-0.0779694	0.053805	-0.354108	0.078433	-0.0782741	-0.00541869	0.0725991	0.0263524	-0.193541	-0.0231103	0.234166	0.132497	0.0602719	0.27948	0.173001		Comorbidities	0.101012	3.59e-224	0.812015	0.457867	0.775039	0.523624	0.386398	0.243663	0.676743	0.773752	0.0506514	0.674926	0.675548	0.97692	0.69793	0.888092	0.296849	0.90179	0.204826	0.477369	0.75612	0.127844
		Days post onset	0.376699	-0.0445236	1	0.0356171	-0.132033	-0.0518616	-0.165389	-0.247377	0.113992	-0.125347	-0.00206332	-0.213341	-0.0461585	-0.132416	-0.200828	-0.305791	-0.429919	-0.343103	-0.377642	-0.120094	-0.170014	-0.135176	-0.222133		Days post onset	0.040182	0.812015	3.59e-224	0.871827	0.568333	0.781724	0.373923	0.179693	0.541469	0.501659	0.991211	0.249178	0.805241	0.477642	0.278678	0.0943367	0.0157832	0.0588076	0.0362172	0.519892	0.377927	0.468429
		Total bulk CD4+/PBMC	0.0684196	0.162836	0.0356171	1	-0.0856553	-0.140351	-0.0415225	0.215415	-0.290514	0.0744796	0.0818337	0.0207561	0.21445	0.0252601	0.0523845	-0.0286561	0.0125599	-0.127336	0.172362	0.35023	0.0604178	0.0958498	0.278656		Total bulk CD4+/PBMC	0.762242	0.457867	0.871827	0	0.73541	0.522994	0.85079	0.323576	0.178697	0.735558	0.71049	0.925108	0.325801	0.908917	0.812362	0.896731	0.954642	0.562594	0.431614	0.10135	0.789402	0.663527
		Bulk %CD45RO+	-0.0233258	-0.0663592	-0.132033	-0.0856553	1	0.0110461	-0.161039	-0.3	0.0532468	0.264497	-0.218758	0.087013	-0.0873621	0.237972	0.0532468	0.168831	-0.187608	0.0284017	-0.0370434	-0.0801367	0.0403509	-0.0233766	0.0194805		Bulk %CD45RO+	0.92224	0.775039	0.568333	0.73541	0	0.962098	0.485579	0.186411	0.818692	0.246604	0.340742	0.707631	0.706508	0.298914	0.818692	0.464423	0.415443	0.902735	0.873343	0.729868	0.869723	0.919885
		Bulk %PD1hiCXCR5+	-0.0861628	-0.11903	-0.0518616	-0.140351	0.0110461	1	0.848412	0.528184	0.445251	0.223315	0.285138	0.482348	0.480541	0.268139	0.477708	0.446909	0.531401	0.598923	0.496464	0.416646	0.249815	0.302077	0.264368		Bulk %PD1hiCXCR5+	0.650748	0.523624	0.781724	0.522994	0.962098	0	1.66e-09	0.00225699	0.012072	0.227205	0.119989	0.00599571	0.00621468	0.144718	0.00657164	0.0117187	0.00209654	0.0003712	0.0045006	0.0197212	0.191227	0.0986121
		Bulk %CXCR5+	-0.076375	-0.161171	-0.165389	-0.0415225	-0.161039	0.848412	1	0.667406	0.516487	0.120618	0.370814	0.426107	0.505293	0.184073	0.426107	0.361739	0.515609	0.609878	0.537346	0.444045	0.22841	0.174246	0.168196		Bulk %CXCR5+	0.688321	0.386398	0.373923	0.85079	0.485579	1.66e-09	3.59e-224	4.11e-05	0.00293353	0.518057	0.0400116	0.0168404	0.00373829	0.321557	0.0168404	0.045543	0.0029907	0.00027006	0.00182594	0.0123345	0.233359	0.348505
		Bulk %CXCR3+CCR4-	0.0178094	0.215787	-0.247377	0.215415	-0.3	0.528184	0.667406	1	0.468192	0.105138	0.221619	0.537166	0.440486	0.134157	0.565204	0.498488	0.47376	0.561368	0.730537	0.476206	0.181549	0.378062	0.325234		Bulk %CXCR3+CCR4-	0.925579	0.243663	0.179693	0.323576	0.186411	0.00225699	4.11e-05	0	0.00790128	0.573507	0.230845	0.00183365	0.0131375	0.47182	0.00092278	0.00431501	0.00709822	0.00101731	3.07e-06	0.0067679	0.34592	0.0359933
		Bulk %CXCR3-CCR4+	0.16828	-0.0779694	0.113992	-0.290514	0.0532468	0.445251	0.516487	0.468192	1	-0.15942	0.191211	0.459863	0.353088	-0.102176	0.46067	0.351447	0.146844	0.336787	0.347781	0.285736	0.124631	0.0564516	-0.0544355		Bulk %CXCR3-CCR4+	0.374052	0.676743	0.541469	0.178697	0.818692	0.012072	0.00293353	0.00790128	0	0.391646	0.302815	0.00924592	0.0513675	0.584415	0.00910775	0.0525362	0.430531	0.0639351	0.0552227	0.119181	0.519476	0.762931
		DR7:S310+/CD4+	-0.0915664	0.053805	-0.125347	0.0744796	0.264497	0.223315	0.120618	0.105138	-0.15942	1	0.452467	0.417426	0.481271	0.983585	0.445702	0.596056	0.204452	0.265952	0.39708	0.576579	0.434038	0.422342	0.438406		DR7:S310+/CD4+	0.630352	0.773752	0.501659	0.735558	0.246604	0.227205	0.518057	0.573507	0.391646	0	0.0105972	0.0194691	0.00612539	4.05e-23	0.011975	0.00040266	0.269911	0.148149	0.0269786	0.00068619	0.0186477	0.017942
		DR7:S166+/CD4+	-0.0756539	-0.354108	-0.00206332	0.0818337	-0.218758	0.285138	0.370814	0.221619	0.191211	0.452467	1	0.552152	0.754054	0.552798	0.607519	0.603211	0.539452	0.425236	0.465572	0.689679	0.176676	0.0566471	0.0577323		DR7:S166+/CD4+	0.691119	0.0506514	0.991211	0.71049	0.340742	0.119989	0.0400116	0.230845	0.302815	0.0105972	0	0.00127984	9.67e-07	0.00125968	0.00028948	0.00032819	0.00173761	0.0170902	0.00830522	1.77e-05	0.359238	0.762134
		DR7:N329+/CD4+	-0.19686	0.078433	-0.213341	0.0207561	0.087013	0.482348	0.426107	0.537166	0.459863	0.417426	0.552152	1	0.737087	0.449957	0.984665	0.926677	0.67884	0.757657	0.834277	0.743621	0.395762	0.41307	0.329972		DR7:N329+/CD4+	0.297098	0.674926	0.249178	0.925108	0.707631	0.00599571	0.0168404	0.00183365	0.00924592	0.0194691	0.00127984	3.59e-224	2.25e-06	0.011092	1.52e-23	7.47e-14	2.69e-05	8.01e-07	5.51e-09	1.64e-06	0.0335756	0.020911
		DR7:N305+/CD4+	-0.0142144	-0.0782741	-0.0461585	0.21445	-0.0873621	0.480541	0.505293	0.440486	0.353088	0.481271	0.754054	0.737087	1	0.555474	0.807733	0.777688	0.451161	0.435076	0.603306	0.850413	0.499778	0.430645	0.407377		DR7:N305+/CD4+	0.940572	0.675548	0.805241	0.325801	0.706508	0.00621468	0.00373829	0.0131375	0.0513675	0.00612539	9.67e-07	2.25e-06	3.59e-224	0.00117909	3.96e-08	2.64e-07	0.0108522	0.0144415	0.00032729	1.39e-09	0.00577073	0.0155884
		DR7:Spike+/CD4+	-0.115308	-0.00541869	-0.132416	0.0252601	0.237972	0.268139	0.184073	0.134157	-0.102176	0.983585	0.552798	0.449957	0.555474	1	0.488819	0.641242	0.268522	0.311288	0.432172	0.636378	0.414816	0.401823	0.442087		DR7:Spike+/CD4+	0.54401	0.97692	0.477642	0.908917	0.298914	0.144718	0.321557	0.47182	0.584415	4.05e-23	0.00125968	0.011092	0.00117909	3.59e-224	0.00526472	0.00010147	0.144122	0.0882693	0.0151848	0.00011894	0.0252544	0.0250448
		DR7:Nucleocapsid+/CD4+	-0.164124	0.0725991	-0.200828	0.0523845	0.0532468	0.477708	0.426107	0.565204	0.46067	0.445702	0.607519	0.984665	0.807733	0.488819	1	0.945638	0.659138	0.705694	0.83101	0.787315	0.430754	0.458249	0.374748		DR7:Nucleocapsid+/CD4+	0.386136	0.69793	0.278678	0.812362	0.818692	0.00657164	0.0168404	0.00092278	0.00910775	0.011975	0.00028948	1.52e-23	3.96e-08	0.00526472	3.59e-224	1.1e-15	5.52e-05	9.23e-06	7.15e-09	1.48e-07	0.0196625	0.00952757
		Combined tet+/CD4+	-0.222395	0.0263524	-0.305791	-0.0286561	0.168831	0.446909	0.361739	0.498488	0.351447	0.596056	0.603211	0.926677	0.777688	0.641242	0.945638	1	0.632393	0.678669	0.808714	0.780137	0.478138	0.447021	0.409114		Combined tet+/CD4+	0.237518	0.888092	0.0943367	0.896731	0.464423	0.0117187	0.045543	0.00431501	0.0525362	0.00040266	0.00032819	7.47e-14	2.64e-07	0.00010147	1.1e-15	0	0.0001352	2.71e-05	3.7e-08	2.29e-07	0.00870392	0.0116952
		Combined tet+ PD1hiCXCR5+/CD4+	-0.484379	-0.193541	-0.429919	0.0125599	-0.187608	0.531401	0.515609	0.47376	0.146844	0.204452	0.539452	0.67884	0.451161	0.268522	0.659138	0.632393	1	0.888606	0.748902	0.443793	-0.0230021	0.0933296	0.0954702		Combined tet+ PD1hiCXCR5+/CD4+	0.006679	0.296849	0.0157832	0.954642	0.415443	0.00209654	0.0029907	0.00709822	0.430531	0.269911	0.00173761	2.69e-05	0.0108522	0.144122	5.52e-05	0.0001352	0	2.5e-11	1.26e-06	0.0123899	0.905722	0.617515
		Combined tet+ CXCR5+/CD4+	-0.43591	-0.0231103	-0.343103	-0.127336	0.0284017	0.598923	0.609878	0.561368	0.336787	0.265952	0.425236	0.757657	0.435076	0.311288	0.705694	0.678669	0.888606	1	0.8481	0.474512	0.0301452	0.153732	0.125667		Combined tet+ CXCR5+/CD4+	0.0160424	0.90179	0.0588076	0.562594	0.902735	0.0003712	0.00027006	0.00101731	0.0639351	0.148149	0.0170902	8.01e-07	0.0144415	0.0882693	9.23e-06	2.71e-05	2.5e-11	3.59e-224	1.71e-09	0.00699518	0.876639	0.408977
		Combined tet+ CXCR3+CCR4-/CD4+	-0.225851	0.234166	-0.377642	0.172362	-0.0370434	0.496464	0.537346	0.730537	0.347781	0.39708	0.465572	0.834277	0.603306	0.432172	0.83101	0.808714	0.748902	0.8481	1	0.652893	0.211062	0.342475	0.295941		Combined tet+ CXCR3+CCR4-/CD4+	0.230118	0.204826	0.0362172	0.431614	0.873343	0.0045006	0.00182594	3.07e-06	0.0552227	0.0269786	0.00830522	5.51e-09	0.00032729	0.0151848	7.15e-09	3.7e-08	1.26e-06	1.71e-09	3.59e-224	6.86e-05	0.271748	0.0593028
		Combined tet+ CXCR3-CCR4+/CD4+	-0.0085387	0.132497	-0.120094	0.35023	-0.0801367	0.416646	0.444045	0.476206	0.285736	0.576579	0.689679	0.743621	0.850413	0.636378	0.787315	0.780137	0.443793	0.474512	0.652893	1	0.413046	0.372273	0.32329		Combined tet+ CXCR3-CCR4+/CD4+	0.964281	0.477369	0.519892	0.10135	0.729868	0.0197212	0.0123345	0.0067679	0.119181	0.00068619	1.77e-05	1.64e-06	1.39e-09	0.00011894	1.48e-07	2.29e-07	0.0123899	0.00699518	6.86e-05	3.59e-224	0.0259481	0.0391754
		Nucleocapsid IgG AU	-0.150623	0.0602719	-0.170014	0.0604178	0.0403509	0.249815	0.22841	0.181549	0.124631	0.434038	0.176676	0.395762	0.499778	0.414816	0.430754	0.478138	-0.0230021	0.0301452	0.211062	0.413046	1	0.696552	0.659606		Nucleocapsid IgG AU	0.444233	0.75612	0.377927	0.789402	0.869723	0.191227	0.233359	0.34592	0.519476	0.0186477	0.359238	0.0335756	0.00577073	0.0252544	0.0196625	0.00870392	0.905722	0.876639	0.271748	0.0259481	8.38e-209	2.7e-05
		Spike IgG AU	-0.0759043	0.27948	-0.135176	0.0958498	-0.0233766	0.302077	0.174246	0.378062	0.0564516	0.422342	0.0566471	0.41307	0.430645	0.401823	0.458249	0.447021	0.0933296	0.153732	0.342475	0.372273	0.696552	1	0.866129		Spike IgG AU	0.690147	0.127844	0.468429	0.663527	0.919885	0.0986121	0.348505	0.0359933	0.762931	0.017942	0.762134	0.020911	0.0155884	0.0250448	0.00952757	0.0116952	0.617515	0.408977	0.0593028	0.0391754	2.7e-05	0
		RBD IgG AU	-0.127991	0.173001	-0.222133	0.278656	0.0194805	0.264368	0.168196	0.325234	-0.0544355	0.438406	0.0577323	0.329972	0.407377	0.442087	0.374748	0.409114	0.0954702	0.125667	0.295941	0.32329	0.659606	0.866129	1		RBD IgG AU	0.500293	0.352013	0.229738	0.197904	0.933206	0.150671	0.365752	0.0742113	0.77117	0.0136267	0.757711	0.0698529	0.0229267	0.0127711	0.0377884	0.0222956	0.609434	0.500561	0.105995	0.0760603	9.93e-05	3.09e-10
	Fig. 5B Hospitalized	Spearman (r)																									P value
			Age	Comorbidities	Days post onset	Total bulk CD4+/PBMC	Bulk %CD45RO+	Bulk %PD1hiCXCR5+	Bulk %CXCR5+	Bulk %CXCR3+CCR4-	Bulk %CXCR3-CCR4+	DR7:S310+/CD4+	DR7:S166+/CD4+	DR7:N329+/CD4+	DR7:N305+/CD4+	DR7:Spike+/CD4+	DR7:Nucleocapsid+/CD4+	Combined tet+/CD4+	Combined tet+ PD1hiCXCR5+/CD4+	Combined tet+ CXCR5+/CD4+	Combined tet+ CXCR3+CCR4-/CD4+	Combined tet+ CXCR3-CCR4+/CD4+	Nucleocapsid IgG AU	Spike IgG AU	RBD IgG AU			Age	Comorbidities	Days post onset	Total bulk CD4+/PBMC	Bulk %CD45RO+	Bulk %PD1hiCXCR5+	Bulk %CXCR5+	Bulk %CXCR3+CCR4-	Bulk %CXCR3-CCR4+	DR7:S310+/CD4+	DR7:S166+/CD4+	DR7:N329+/CD4+	DR7:N305+/CD4+	DR7:Spike+/CD4+	DR7:Nucleocapsid+/CD4+	Combined tet+/CD4+	Combined tet+ PD1hiCXCR5+/CD4+	Combined tet+ CXCR5+/CD4+	Combined tet+ CXCR3+CCR4-/CD4+	Combined tet+ CXCR3-CCR4+/CD4+	Nucleocapsid IgG AU	Spike IgG AU
		Age	1	0.112086	-0.0590723	0.168073	0.0512989	0.462201	0.621871	0.420183	0.831962	-0.0210972	-0.0460287	-0.100844	0.235302	0.037975	0.126055	0.310935	0.264603	0.264603	0.509237	0.476797	0.180736	0.337374	-0.0963925		Age	0	0.774038	0.880008	0.665562	0.934713	0.210342	0.0737649	0.260159	0.00541121	0.957037	0.906396	0.796296	0.542216	0.922731	0.746579	0.415407	0.491423	0.491423	0.161445	0.194387	0.668427	0.413785
		Comorbidities	0.112086	1	-0.163128	-0.136797	0.615587	-0.230845	-0.324893	-0.726735	0.0683986	-0.0128785	-0.561951	-0.324893	-0.0341993	-0.115907	-0.205196	-0.136797	-0.680633	-0.680633	-0.289523	-0.218935	-0.345916	-0.345916	-0.679479		Comorbidities	0.774038	0	0.67496	0.725629	0.268998	0.550112	0.393623	0.0265582	0.861202	0.973768	0.115317	0.393623	0.930398	0.766505	0.59637	0.725629	0.0435935	0.0435935	0.44985	0.571423	0.401289	0.401289
		Days post onset	-0.0590723	-0.163128	1	0.895405	-0.3	-0.125524	0.426782	0.175734	-0.217575	0	0.751693	0.0334731	0.200839	0.092437	0.19247	0	0.452406	0.452406	-0.0845154	0.403361	-0.47619	-0.428571	-0.285714		Days post onset	0.880008	0.67496	0	0.00109853	0.623838	0.747618	0.251957	0.651084	0.573875	1	0.0195087	0.931873	0.604359	0.813025	0.619806	1	0.221442	0.221442	0.828848	0.281695	0.232936	0.289403
		Total bulk CD4+/PBMC	0.168073	-0.136797	0.895405	1	0.1	0.0833333	0.6	0.333333	0.05	-0.217575	0.657267	-0.266667	-0.0333333	-0.117156	-0.1	-0.183333	0.455468	0.455468	-0.0792118	0.343099	-0.238095	-0.190476	-0.119048		Total bulk CD4+/PBMC	0.665562	0.725629	0.00109853	0	0.872889	0.831214	0.0876228	0.380713	0.898353	0.573875	0.0543974	0.487922	0.932157	0.764045	0.797972	0.63682	0.217938	0.217938	0.839472	0.366029	0.570156	0.651401
		Bulk %CD45RO+	0.0512989	0.615587	-0.3	0.1	1	-0.2	-0.1	-0.5	0	-0.7	-0.666886	-0.7	-0.9	-0.9	-0.9	-0.9	-0.564288	-0.564288	-0.782624	-0.7	0	0	0		Bulk %CD45RO+	0.934713	0.268998	0.623838	0.872889	3.97e-24	0.74706	0.872889	0.391002	1	0.18812	0.218894	0.18812	0.0373861	0.0373861	0.0373861	0.0373861	0.321723	0.321723	0.117614	0.18812	1	1
		Bulk %PD1hiCXCR5+	0.462201	-0.230845	-0.125524	0.0833333	-0.2	1	0.733333	0.766667	0.65	0.200839	0.401663	0.0166667	0.0166667	0.234312	0.0833333	0.316667	0.574286	0.574286	0.683202	0.29289	0.190476	0.214286	0.0952381		Bulk %PD1hiCXCR5+	0.210342	0.550112	0.747618	0.831214	0.74706	0	0.0245542	0.015944	0.0580731	0.604359	0.283918	0.966055	0.966055	0.543967	0.831214	0.406397	0.105832	0.105832	0.0424979	0.444355	0.651401	0.610344
		Bulk %CXCR5+	0.621871	-0.324893	0.426782	0.6	-0.1	0.733333	1	0.833333	0.5	-0.0167365	0.675524	0.1	0.333333	0.0836827	0.3	0.383333	0.821822	0.821822	0.60399	0.619252	0.0952381	0.238095	0.0952381		Bulk %CXCR5+	0.0737649	0.393623	0.251957	0.0876228	0.872889	0.0245542	0	0.00526569	0.170471	0.965913	0.0458256	0.797972	0.380713	0.830515	0.432845	0.308495	0.00657343	0.00657343	0.0849842	0.0753465	0.822505	0.570156
		Bulk %CXCR3+CCR4-	0.420183	-0.726735	0.175734	0.333333	-0.5	0.766667	0.833333	1	0.45	0.0585779	0.657267	0.166667	0.133333	0.175734	0.216667	0.333333	0.841625	0.841625	0.6733	0.518833	0.404762	0.452381	0.452381		Bulk %CXCR3+CCR4-	0.260159	0.0265582	0.651084	0.380713	0.391002	0.015944	0.00526569	0	0.224216	0.881007	0.0543974	0.668231	0.732368	0.651084	0.575515	0.380713	0.00444222	0.00444222	0.0468199	0.152367	0.319889	0.260405
		Bulk %CXCR3-CCR4+	0.831962	0.0683986	-0.217575	0.05	0	0.65	0.5	0.45	1	0	-0.0365148	-0.383333	-0.183333	0.0502096	-0.2	0.0166667	0.188128	0.188128	0.415862	0.200839	0.119048	0.142857	-0.238095		Bulk %CXCR3-CCR4+	0.00541121	0.861202	0.573875	0.898353	1	0.0580731	0.170471	0.224216	0	1	0.925695	0.308495	0.63682	0.897928	0.605901	0.966055	0.627873	0.627873	0.265605	0.604359	0.778886	0.735765
		DR7:S310+/CD4+	-0.0210972	-0.0128785	0	-0.217575	-0.7	0.200839	-0.0167365	0.0585779	0	1	0.18334	0.560674	0.259416	0.983193	0.460255	0.635989	0.039772	0.039772	0.576693	0.390756	0.131739	0.107786	-0.107786		DR7:S310+/CD4+	0.957037	0.973768	1	0.573875	0.18812	0.604359	0.965913	0.881007	1	0	0.636808	0.116327	0.500268	1.99e-06	0.212522	0.0655948	0.919084	0.919084	0.104038	0.298417	0.755833	0.79946
		DR7:S166+/CD4+	-0.0460287	-0.561951	0.751693	0.657267	-0.666886	0.401663	0.675524	0.657267	-0.0365148	0.18334	1	0.273861	0.273861	0.293344	0.383406	0.273861	0.824336	0.824336	0.357935	0.513351	-0.190941	-0.163663	0.0818317		DR7:S166+/CD4+	0.906396	0.115317	0.0195087	0.0543974	0.218894	0.283918	0.0458256	0.0543974	0.925695	0.636808	0	0.475797	0.475797	0.443616	0.308396	0.475797	0.00627092	0.00627092	0.344252	0.157516	0.650593	0.698567
		DR7:N329+/CD4+	-0.100844	-0.324893	0.0334731	-0.266667	-0.7	0.0166667	0.1	0.166667	-0.383333	0.560674	0.273861	1	0.8	0.543938	0.916667	0.85	0.40596	0.40596	0.495074	0.393309	0.0238095	0.214286	0.190476		DR7:N329+/CD4+	0.796296	0.393623	0.931873	0.487922	0.18812	0.966055	0.797972	0.668231	0.308495	0.116327	0.475797	0	0.00962792	0.130055	0.00050662	0.00370478	0.278308	0.278308	0.1754	0.29499	0.955374	0.610344
		DR7:N305+/CD4+	0.235302	-0.0341993	0.200839	-0.0333333	-0.9	0.0166667	0.333333	0.133333	-0.183333	0.259416	0.273861	0.8	1	0.276153	0.95	0.85	0.40596	0.40596	0.495074	0.610884	-0.119048	0.142857	0		DR7:N305+/CD4+	0.542216	0.930398	0.604359	0.932157	0.0373861	0.966055	0.380713	0.732368	0.63682	0.500268	0.475797	0.00962792	0	0.471962	8.76e-05	0.00370478	0.278308	0.278308	0.1754	0.0805418	0.778886	0.735765
		DR7:Spike+/CD4+	0.037975	-0.115907	0.092437	-0.117156	-0.9	0.234312	0.0836827	0.175734	0.0502096	0.983193	0.293344	0.543938	0.276153	1	0.476992	0.652725	0.129259	0.129259	0.646294	0.516807	0.131739	0.107786	-0.107786		DR7:Spike+/CD4+	0.922731	0.766505	0.813025	0.764045	0.0373861	0.543967	0.830515	0.651084	0.897928	1.99e-06	0.443616	0.130055	0.471962	0	0.194179	0.0566767	0.740315	0.740315	0.0600063	0.154259	0.755833	0.79946
		DR7:Nucleocapsid+/CD4+	0.126055	-0.205196	0.19247	-0.1	-0.9	0.0833333	0.3	0.216667	-0.2	0.460255	0.383406	0.916667	0.95	0.476992	1	0.9	0.495074	0.495074	0.564384	0.585779	-0.166667	0.0714286	-0.047619		DR7:Nucleocapsid+/CD4+	0.746579	0.59637	0.619806	0.797972	0.0373861	0.831214	0.432845	0.575515	0.605901	0.212522	0.308396	0.00050662	8.76e-05	0.194179	0	0.00094306	0.1754	0.1754	0.113407	0.0974339	0.693239	0.866526
		Combined tet+/CD4+	0.310935	-0.136797	0	-0.183333	-0.9	0.316667	0.383333	0.333333	0.0166667	0.635989	0.273861	0.85	0.85	0.652725	0.9	1	0.40596	0.40596	0.821822	0.711303	0.119048	0.333333	0.0952381		Combined tet+/CD4+	0.415407	0.725629	1	0.63682	0.0373861	0.406397	0.308495	0.380713	0.966055	0.0655948	0.475797	0.00370478	0.00370478	0.0566767	0.00094306	0	0.278308	0.278308	0.00657343	0.0316566	0.778886	0.419753
		Combined tet+ PD1hiCXCR5+/CD4+	0.264603	-0.680633	0.452406	0.455468	-0.564288	0.574286	0.821822	0.841625	0.188128	0.039772	0.824336	0.40596	0.40596	0.129259	0.495074	0.40596	1	1	0.476471	0.437492	-0.202631	-0.062348	0.077935		Combined tet+ PD1hiCXCR5+/CD4+	0.491423	0.0435935	0.221442	0.217938	0.321723	0.105832	0.00657343	0.00444222	0.627873	0.919084	0.00627092	0.278308	0.278308	0.740315	0.1754	0.278308	0	0	0.194736	0.238944	0.630339	0.8834
		Combined tet+ CXCR5+/CD4+	0.264603	-0.680633	0.452406	0.455468	-0.564288	0.574286	0.821822	0.841625	0.188128	0.039772	0.824336	0.40596	0.40596	0.129259	0.495074	0.40596	1	1	0.476471	0.437492	-0.202631	-0.062348	0.077935		Combined tet+ CXCR5+/CD4+	0.491423	0.0435935	0.221442	0.217938	0.321723	0.105832	0.00657343	0.00444222	0.627873	0.919084	0.00627092	0.278308	0.278308	0.740315	0.1754	0.278308	0	0	0.194736	0.238944	0.630339	0.8834
		Combined tet+ CXCR3+CCR4-/CD4+	0.509237	-0.289523	-0.0845154	-0.0792118	-0.782624	0.683202	0.60399	0.6733	0.415862	0.576693	0.357935	0.495074	0.495074	0.646294	0.564384	0.821822	0.476471	0.476471	1	0.785496	0.545545	0.654654	0.342914		Combined tet+ CXCR3+CCR4-/CD4+	0.161445	0.44985	0.828848	0.839472	0.117614	0.0424979	0.0849842	0.0468199	0.265605	0.104038	0.344252	0.1754	0.1754	0.0600063	0.113407	0.00657343	0.194736	0.194736	0	0.0121154	0.161938	0.0781407
		Combined tet+ CXCR3-CCR4+/CD4+	0.476797	-0.218935	0.403361	0.343099	-0.7	0.29289	0.619252	0.518833	0.200839	0.390756	0.513351	0.393309	0.610884	0.516807	0.585779	0.711303	0.437492	0.437492	0.785496	1	0.467074	0.622766	0.323359		Combined tet+ CXCR3-CCR4+/CD4+	0.194387	0.571423	0.281695	0.366029	0.18812	0.444355	0.0753465	0.152367	0.604359	0.298417	0.157516	0.29499	0.0805418	0.154259	0.0974339	0.0316566	0.238944	0.238944	0.0121154	0	0.24327	0.0991008
		Nucleocapsid IgG AU	0.180736	-0.345916	-0.47619	-0.238095	0	0.190476	0.0952381	0.404762	0.119048	0.131739	-0.190941	0.0238095	-0.119048	0.131739	-0.166667	0.119048	-0.202631	-0.202631	0.545545	0.467074	1	0.952381	0.833333		Nucleocapsid IgG AU	0.668427	0.401289	0.232936	0.570156	1	0.651401	0.822505	0.319889	0.778886	0.755833	0.650593	0.955374	0.778886	0.755833	0.693239	0.778886	0.630339	0.630339	0.161938	0.24327	0	0.0002604
		Spike IgG AU	0.337374	-0.345916	-0.428571	-0.190476	0	0.214286	0.238095	0.452381	0.142857	0.107786	-0.163663	0.214286	0.142857	0.107786	0.0714286	0.333333	-0.062348	-0.062348	0.654654	0.622766	0.952381	1	0.833333		Spike IgG AU	0.413785	0.401289	0.289403	0.651401	1	0.610344	0.570156	0.260405	0.735765	0.79946	0.698567	0.610344	0.735765	0.79946	0.866526	0.419753	0.8834	0.8834	0.0781407	0.0991008	0.0002604	0
		RBD IgG AU	-0.0963925	-0.679479	-0.285714	-0.119048	0	0.0952381	0.0952381	0.452381	-0.238095	-0.107786	0.0818317	0.190476	0	-0.107786	-0.047619	0.0952381	0.077935	0.077935	0.342914	0.323359	0.833333	0.833333	1		RBD IgG AU	0.82038	0.0638004	0.492726	0.778886	1	0.822505	0.822505	0.260405	0.570156	0.79946	0.847249	0.651401	1	0.79946	0.910849	0.822505	0.854463	0.854463	0.405662	0.434639	0.0101755	0.0101755
[truncated: 1 more columns]

[truncated: 7 more sheets: Fig. 6, Fig. 6 stats, Fig. S1, Fig. S2, Fig. S2 stats, Fig. S3, Fig. S3 stats]
